# Supplementary material for: 2-(Benzene­sulfonamido)pyridinium nitrate
Source: Acta Crystallogr Sect E Struct Rep Online. 2009 May 7;65(Pt 6):o1228. doi: 10.1107/S1600536809015670 (PMC2969546; doi:10.1107/S1600536809015670)
Supplement: Supplementary file 2 [file e-65-o1228-Isup2.hkl]

# 
# h,k,l, Fc-squared, Fo-squared, sigma(Fo-squared) and status flag 
# 
data_I
_shelx_title ' r90404g in P2(1)/n' 
_shelx_refln_list_code          4 
_shelx_F_calc_maximum      107.72 
_exptl_crystal_F_000       616.00 
_reflns_d_resolution_high  0.7604 
 
loop_ 
 _symmetry_equiv_pos_as_xyz 
 'x, y, z' 
 '-x+1/2, y+1/2, -z+1/2' 
 '-x, -y, -z' 
 'x-1/2, -y-1/2, z-1/2' 
 
_cell_length_a     5.3309 
_cell_length_b    10.0671 
_cell_length_c    23.8369 
_cell_angle_alpha  90.000 
_cell_angle_beta   90.441 
_cell_angle_gamma  90.000 
 
_shelx_F_squared_multiplier     1.000 
 
loop_ 
 _refln_index_h 
 _refln_index_k 
 _refln_index_l 
 _refln_F_squared_calc 
 _refln_F_squared_meas 
 _refln_F_squared_sigma 
 _refln_observed_status 
   2   0   0        2.01        1.18      0.67 o 
   4   0   0      634.25      690.05     17.14 o 
   6   0   0      460.66      458.69     29.05 o 
   1   1   0      119.74      114.55      1.29 o 
   2   1   0        9.40       11.78      1.47 o 
   3   1   0      184.03      167.92      7.58 o 
   4   1   0       47.55       49.53      7.20 o 
   5   1   0      122.76      113.39     28.03 o 
   6   1   0       84.66       78.05     20.25 o 
   0   2   0      693.88      568.39     10.59 o 
   2   2   0     2074.41     1981.28     17.53 o 
   3   2   0      777.75      948.60     16.90 o 
   5   2   0      180.57      187.94      9.93 o 
   6   2   0       28.60       26.08      6.13 o 
   1   3   0      406.73      353.34      3.22 o 
   2   3   0     2987.59     2908.12     25.45 o 
   3   3   0       12.64       17.13      2.99 o 
   4   3   0     1177.53     1171.57     40.15 o 
   5   3   0        7.54       16.26      5.43 o 
   6   3   0       70.18       48.79     15.75 o 
   0   4   0     1471.68     1463.78     15.70 o 
   1   4   0     5917.86     6036.53     57.21 o 
   2   4   0      158.49      186.21      4.55 o 
   3   4   0      477.20      477.64     10.72 o 
   4   4   0        0.08        2.36      1.52 o 
   6   4   0       28.39       23.03      5.13 o 
   1   5   0     2614.77     2612.01     20.30 o 
   2   5   0      923.48      988.45     13.34 o 
   3   5   0        6.63        9.73      1.71 o 
   4   5   0      585.11      606.31     61.38 o 
   5   5   0       25.57       22.74      9.31 o 
   6   5   0        7.63       10.23      5.06 o 
   0   6   0      103.55       91.12      3.30 o 
   1   6   0        9.15       15.48      2.27 o 
   2   6   0      266.17      327.29      6.87 o 
   3   6   0      310.69      335.54      8.55 o 
   4   6   0      882.67      879.10     18.71 o 
   5   6   0       46.92       36.10      5.41 o 
   6   6   0      287.16      316.03     14.15 o 
   1   7   0     2092.62     2053.82     35.86 o 
   2   7   0      209.81      218.25      4.56 o 
   3   7   0      381.29      358.80      6.93 o 
   4   7   0      102.73      114.91      5.91 o 
   5   7   0      253.27      265.81     16.48 o 
   0   8   0     5838.25     5422.68    228.88 o 
   1   8   0      205.21      198.64      4.43 o 
   2   8   0      319.96      304.02      7.04 o 
   3   8   0       14.64       11.25      1.85 o 
   4   8   0        0.04        1.12      1.23 o 
   5   8   0      177.59      170.78      9.81 o 
   1   9   0      193.02      160.78     10.72 o 
   2   9   0       10.53       14.66      2.59 o 
   3   9   0       27.52       14.30      2.61 o 
   4   9   0       37.63       21.20      4.25 o 
   5   9   0      126.94      100.71      7.82 o 
   0  10   0        0.67        1.90      1.55 o 
   1  10   0      257.27      284.20      6.95 o 
   2  10   0       62.91       54.34      5.37 o 
   3  10   0       26.87       11.50      3.11 o 
   4  10   0       15.07        8.99      3.10 o 
   1  11   0       28.83       21.41      3.52 o 
   2  11   0      274.63      285.33     12.12 o 
   3  11   0        5.49        5.77      2.29 o 
   0  12   0     1208.45     1361.58     17.09 o 
   1  12   0      122.75      128.58      5.09 o 
   2  12   0       14.87        4.53      3.81 o 
   1  13   0       16.86       22.62      7.39 o 
  -7   0   1      109.14       91.58     13.85 o 
  -5   0   1      287.66      290.30     14.07 o 
  -3   0   1       55.20       61.02      6.28 o 
   1   0   1      247.64      242.76      3.97 o 
   3   0   1       43.26       41.92     10.82 o 
   5   0   1       46.37       48.69     16.31 o 
   7   0   1      203.30      181.22     27.27 o 
  -6   1   1        4.22        2.91      1.92 o 
  -5   1   1      106.39       90.68      4.91 o 
  -4   1   1      254.93      269.29      7.15 o 
  -3   1   1        0.47        4.16      1.70 o 
  -2   1   1      484.08      438.02      4.12 o 
  -1   1   1     1700.51     1545.88     10.89 o 
   1   1   1      443.42      424.41      6.65 o 
   2   1   1     1272.48     1217.92      9.13 o 
   3   1   1      505.71      544.72     10.96 o 
   4   1   1      284.46      271.59      5.64 o 
   6   1   1      755.07      755.39     23.27 o 
  -6   2   1      928.15      966.93     37.62 o 
  -5   2   1      656.22      676.59     20.43 o 
  -4   2   1       12.10       13.86      3.27 o 
  -3   2   1        2.50        3.85      1.34 o 
  -2   2   1       58.66       94.97      1.55 o 
  -1   2   1      626.98      613.27      3.90 o 
   1   2   1     2988.68     2697.09     18.77 o 
   2   2   1      827.55      925.49      8.50 o 
   3   2   1       14.03        6.53      2.43 o 
   4   2   1     1134.33     1209.28     15.30 o 
   5   2   1        1.15        3.51      2.72 o 
   6   2   1      161.24      167.52      7.96 o 
  -6   3   1       31.31       22.83      7.73 o 
  -5   3   1       45.81       46.21      9.66 o 
  -3   3   1       33.64       52.84      4.02 o 
  -2   3   1     2835.97     2922.43     22.14 o 
  -1   3   1      540.55      484.82      3.60 o 
   0   3   1      625.67      533.48      4.38 o 
   1   3   1     1322.57     1401.29     10.93 o 
   2   3   1      484.27      540.23      9.17 o 
   3   3   1      161.48      164.46      9.90 o 
   4   3   1      709.44      737.88     37.23 o 
   5   3   1     2259.13     2289.14     94.32 o 
   6   3   1       19.20       14.53      6.07 o 
  -6   4   1       24.27       16.16      6.25 o 
  -5   4   1        9.52       11.69      3.66 o 
  -4   4   1       14.89       12.47      2.80 o 
  -3   4   1       64.54       71.27      2.83 o 
  -2   4   1      186.84      134.43      3.44 o 
  -1   4   1     2079.30     2053.88     19.99 o 
   0   4   1        4.32        1.79      0.55 o 
   1   4   1      111.45      119.16      1.59 o 
   2   4   1      831.60      910.97      9.68 o 
   3   4   1       13.03        9.76      2.34 o 
   4   4   1      173.44      178.54      5.53 o 
   6   4   1      375.52      367.50     15.43 o 
  -6   5   1      187.48      168.85     22.55 o 
  -4   5   1      415.52      313.28     19.55 o 
  -3   5   1       59.53       53.42      4.73 o 
  -2   5   1     1758.39     1856.55     17.62 o 
  -1   5   1      352.23      376.45      6.82 o 
   0   5   1       44.77       47.16      0.96 o 
   1   5   1      520.79      532.29     14.92 o 
   2   5   1      872.29     1002.54     10.04 o 
   3   5   1      885.72      938.20      8.18 o 
   4   5   1     1277.42     1312.46     32.07 o 
   5   5   1     1275.57     1380.76     16.83 o 
   6   5   1       34.05       25.95      6.68 o 
  -6   6   1      322.31      345.57     15.22 o 
  -5   6   1      198.73      204.16      7.58 o 
  -4   6   1        7.11        4.82      1.13 o 
  -3   6   1      241.24      279.84      7.43 o 
  -2   6   1        9.01        9.80      1.26 o 
  -1   6   1      761.44      731.36      7.60 o 
   0   6   1       98.93       96.89      2.56 o 
   1   6   1     2084.20     2097.52     21.88 o 
   2   6   1       26.57       28.68      1.72 o 
   3   6   1      181.99      179.35      6.66 o 
   4   6   1       97.40       96.80      9.86 o 
   5   6   1        4.77        4.17      1.71 o 
   6   6   1      149.53      175.81      8.86 o 
  -5   7   1        1.17        0.89      1.34 o 
  -4   7   1      563.15      554.19     11.29 o 
  -3   7   1       11.18        7.98      1.40 o 
  -2   7   1      207.44      226.45      4.88 o 
  -1   7   1      644.89      658.88     12.91 o 
   0   7   1      232.06      250.57      5.60 o 
   1   7   1        0.38        2.92      1.59 o 
   2   7   1       58.72       59.45      2.07 o 
   3   7   1       79.97       76.40      4.13 o 
   4   7   1      124.29      138.33     26.11 o 
   5   7   1       35.90       22.50     14.96 o 
  -5   8   1       35.15       23.18      8.12 o 
  -4   8   1       41.08       25.29      3.80 o 
  -3   8   1        1.64        0.55      0.86 o 
  -2   8   1        1.87        2.42      1.11 o 
  -1   8   1       91.62      106.70      3.67 o 
   0   8   1      113.07      111.80      7.79 o 
   1   8   1      192.64      209.70      4.65 o 
   2   8   1      420.60      398.02      7.87 o 
   3   8   1      160.62      141.68      4.38 o 
   4   8   1        0.41        0.11      1.27 o 
   5   8   1        8.53        6.29      2.48 o 
  -5   9   1       23.72       14.16      4.52 o 
  -4   9   1        6.60        4.14      1.35 o 
  -3   9   1       35.15       34.18      5.06 o 
  -2   9   1       74.50       79.86      2.43 o 
  -1   9   1      955.94     1004.78     17.87 o 
   0   9   1     1312.80     1383.79     23.53 o 
   1   9   1     1169.23     1217.93     22.14 o 
   2   9   1      105.90      113.52      4.06 o 
   3   9   1       32.73       21.34      3.40 o 
   4   9   1       63.56       51.84      4.17 o 
   5   9   1      413.49      437.75     21.58 o 
  -4  10   1        0.42        1.25      1.44 o 
  -3  10   1        0.01        1.47      1.37 o 
  -2  10   1      118.72      121.33      6.16 o 
  -1  10   1       47.07       46.13      7.51 o 
   0  10   1      611.28      664.76     14.28 o 
   1  10   1      357.66      361.95     17.62 o 
   2  10   1       31.68       29.08      4.93 o 
   3  10   1        3.17        2.31      1.33 o 
   4  10   1       83.16       78.13      3.26 o 
  -3  11   1        0.31        2.14      1.42 o 
  -2  11   1       78.76       60.27      9.03 o 
  -1  11   1        2.26        2.84      1.39 o 
   0  11   1      319.53      340.86      8.47 o 
   1  11   1        1.41        1.25      1.18 o 
   2  11   1       74.19       59.34      6.10 o 
   3  11   1       60.40       65.37      6.54 o 
  -2  12   1       43.21       44.36      5.76 o 
  -1  12   1      240.02      270.01      7.30 o 
   0  12   1      453.38      475.80     13.70 o 
   1  12   1        1.08        0.58      1.01 o 
   2  12   1      195.98      226.80      8.74 o 
  -1  13   1        1.31        5.50      3.27 o 
   0  13   1       36.04       25.43      7.13 o 
   1  13   1       68.85       42.56     22.95 o 
  -6   0   2      245.72      269.32     11.50 o 
  -4   0   2      232.87      255.93     10.22 o 
  -2   0   2     2749.99     2351.34     35.83 o 
   2   0   2     6453.73     6124.75     99.96 o 
   4   0   2      230.22      191.54     14.39 o 
   6   0   2       57.80       55.58     11.66 o 
  -6   1   2      419.29      466.42     18.23 o 
  -5   1   2       17.63       15.90      3.18 o 
  -4   1   2      806.56      836.00     12.31 o 
  -3   1   2      132.98      119.91      5.82 o 
  -2   1   2      201.05      217.18      2.52 o 
  -1   1   2      568.49      472.32      4.13 o 
   0   1   2     1912.90     1574.41     30.74 o 
   1   1   2     1692.65     1542.79     10.88 o 
   2   1   2       27.26       12.01      1.43 o 
   3   1   2      327.59      342.45     10.87 o 
   4   1   2      464.99      489.21      8.27 o 
   5   1   2      949.30     1015.47     31.05 o 
   6   1   2      559.04      543.22     18.91 o 
  -6   2   2      186.45      224.64     27.13 o 
  -5   2   2        8.32        4.31      2.35 o 
  -4   2   2      518.60      520.17     12.17 o 
  -3   2   2      178.22      170.42     11.63 o 
  -2   2   2      941.49      950.37     12.23 o 
  -1   2   2     3024.31     2694.35     17.03 o 
   2   2   2       96.96       99.83      2.24 o 
   3   2   2      449.53      469.55      7.84 o 
   4   2   2      257.25      257.90     15.03 o 
   5   2   2       56.22       52.81      8.82 o 
   6   2   2       29.05       24.65      6.35 o 
  -6   3   2      138.88      139.88     11.87 o 
  -5   3   2      132.63      133.24     22.86 o 
  -4   3   2      711.45      691.68     24.18 o 
  -3   3   2      513.78      515.31     10.24 o 
  -2   3   2      596.94      677.38      5.54 o 
  -1   3   2      303.16      348.43      2.35 o 
   0   3   2     1304.47     1072.53      8.74 o 
   2   3   2      303.02      353.05      4.59 o 
   3   3   2      351.66      424.90      7.15 o 
   4   3   2      202.07      203.47     12.30 o 
   6   3   2      170.95      128.93     20.61 o 
  -6   4   2        4.30        8.90      4.00 o 
  -5   4   2     1094.38     1167.53     39.74 o 
  -4   4   2       12.72       18.95      3.92 o 
  -3   4   2       61.57       61.83      3.04 o 
  -2   4   2       44.75       60.56      2.29 o 
  -1   4   2      258.36      270.75      2.34 o 
   0   4   2      210.33      234.32      2.06 o 
   1   4   2      251.53      320.59      2.73 o 
   2   4   2     1439.22     1547.53     17.36 o 
   3   4   2     1042.26     1024.65     26.00 o 
   4   4   2        0.88        3.84      2.23 o 
   6   4   2        6.95        6.88      4.36 o 
  -6   5   2       31.48       23.07      9.41 o 
  -5   5   2      189.50      208.80     22.48 o 
  -3   5   2      855.43      857.40      8.88 o 
  -2   5   2      454.46      568.91      6.14 o 
  -1   5   2      187.94      215.80      4.05 o 
   0   5   2      382.27      324.98      2.86 o 
   1   5   2     1077.49     1138.60     11.88 o 
   2   5   2       38.23       35.22      2.08 o 
   3   5   2        1.31        3.61      1.22 o 
   5   5   2      266.04      266.18     24.48 o 
   6   5   2       42.62       29.23      6.31 o 
  -6   6   2       52.95       43.05     11.88 o 
  -5   6   2       69.94       67.92      3.66 o 
  -4   6   2      279.27      273.51      9.96 o 
  -3   6   2        0.51        3.38      0.84 o 
  -2   6   2     1848.26     1807.35     29.17 o 
  -1   6   2       22.40       14.47      1.12 o 
   0   6   2       63.66       73.76      2.94 o 
   1   6   2      430.10      416.53      5.25 o 
   2   6   2        3.20        5.62      1.13 o 
   3   6   2       48.29       51.55      3.27 o 
   4   6   2     1424.98     1485.31     42.73 o 
   5   6   2        9.00       10.02      1.92 o 
   6   6   2        0.55        2.58      1.80 o 
  -5   7   2        3.76        1.68      1.11 o 
  -4   7   2      155.82      159.21      6.36 o 
  -3   7   2      130.93      126.42      3.67 o 
  -2   7   2        6.80        4.61      0.65 o 
  -1   7   2     1955.52     1979.21     31.83 o 
   0   7   2        9.31       11.34      2.16 o 
   1   7   2      339.30      367.09      6.90 o 
   2   7   2       75.46       71.54      3.75 o 
   3   7   2      112.66      120.89      3.47 o 
   4   7   2      954.87      937.34     49.52 o 
   5   7   2      291.78      287.26     11.64 o 
  -5   8   2       42.80       37.02      5.43 o 
  -4   8   2      106.74       87.71      4.03 o 
  -3   8   2        0.83        2.79      1.08 o 
  -2   8   2        9.69       12.28      1.55 o 
  -1   8   2      402.18      419.94      8.51 o 
   0   8   2       10.01       16.15      1.42 o 
   1   8   2      197.92      180.92      5.07 o 
   2   8   2        2.39        2.50      1.54 o 
   3   8   2       28.22       25.96      2.84 o 
   4   8   2        8.04        9.52      1.94 o 
   5   8   2       10.58       11.45      2.76 o 
  -5   9   2       16.93        9.92      3.28 o 
  -4   9   2      250.97      268.01      8.78 o 
  -3   9   2       46.12       41.03      6.88 o 
  -2   9   2       31.59       26.80      2.98 o 
  -1   9   2      143.28      155.68      4.23 o 
   0   9   2      585.85      621.36     12.06 o 
   1   9   2      891.66      941.84     15.21 o 
   2   9   2      252.63      237.98      6.33 o 
   3   9   2       99.73       88.01      5.40 o 
   4   9   2        0.00        2.01      1.12 o 
   5   9   2      111.64      108.26      6.39 o 
  -4  10   2       48.79       41.16      6.69 o 
  -3  10   2        4.28        0.54      1.52 o 
  -2  10   2        8.06        8.02      2.82 o 
  -1  10   2      377.07      385.60      7.74 o 
   0  10   2      261.56      275.10      8.01 o 
   1  10   2      538.37      561.83     13.68 o 
   2  10   2      664.44      695.00     16.93 o 
   3  10   2       92.36       72.26      3.82 o 
   4  10   2        2.65        0.81      1.28 o 
  -3  11   2        1.74       -0.03      1.96 o 
  -2  11   2      105.33      107.54      7.18 o 
  -1  11   2       12.43       11.29      2.41 o 
   0  11   2      158.93      175.22      8.28 o 
   1  11   2        2.42        4.64      1.18 o 
   2  11   2       13.93       12.92      3.32 o 
   3  11   2        1.38        0.53      1.66 o 
  -2  12   2        8.34        8.87      4.07 o 
  -1  12   2       42.78       32.09      7.88 o 
   0  12   2        2.09        2.09      2.02 o 
   1  12   2      310.87      316.24     29.71 o 
   2  12   2       12.71        9.84      4.77 o 
  -1  13   2       11.91        9.37      2.96 o 
   0  13   2       11.43        7.24      2.03 o 
   1  13   2       55.55       32.74     10.45 o 
  -5   0   3     1020.38     1054.54     45.14 o 
  -3   0   3     3203.24     3292.26     72.98 o 
  -1   0   3     1927.54     1772.30     21.55 o 
   3   0   3      883.43     1020.02     25.68 o 
   5   0   3      419.13      390.44     17.77 o 
  -6   1   3      434.66      464.33     16.28 o 
  -5   1   3       12.07       15.73      3.98 o 
  -4   1   3       30.85       40.85      8.06 o 
  -3   1   3      127.00      141.01      5.78 o 
  -2   1   3     1016.37      894.10     10.73 o 
  -1   1   3      731.38      598.18      3.81 o 
   1   1   3      967.85      927.07      9.19 o 
   2   1   3     2320.05     2194.30     14.51 o 
   3   1   3     1558.55     1601.26     25.98 o 
   4   1   3        0.90        2.25      1.75 o 
   6   1   3      109.09      126.91     14.60 o 
  -6   2   3      266.07      258.93     38.50 o 
  -4   2   3      717.78      714.83     26.21 o 
  -3   2   3        0.14        1.91      1.21 o 
  -2   2   3      166.53      144.38      1.71 o 
  -1   2   3     5387.34     4570.84     77.20 o 
   0   2   3     4239.57     3993.44     67.61 o 
   1   2   3        7.27        7.68      1.04 o 
   2   2   3      481.66      444.92      5.00 o 
   3   2   3      428.14      445.25      7.64 o 
   4   2   3      253.22      278.16     15.58 o 
   5   2   3       35.15       56.59     19.26 o 
   6   2   3      298.73      278.32     22.56 o 
  -6   3   3      425.24      442.07     18.91 o 
  -5   3   3     1010.38     1054.24     43.04 o 
  -4   3   3       95.12       79.81      8.78 o 
  -3   3   3     1762.18     1747.20     20.42 o 
  -2   3   3      478.94      489.61      4.96 o 
  -1   3   3     2168.30     1996.44     14.78 o 
   0   3   3      923.98      797.54      4.77 o 
   1   3   3      126.75      127.20      3.97 o 
   2   3   3      310.62      340.33      4.76 o 
   3   3   3     1698.13     1630.90     22.50 o 
   4   3   3      335.86      329.22     13.71 o 
   5   3   3        1.21        1.60      1.70 o 
   6   3   3       37.23       30.31      7.54 o 
  -6   4   3      246.45      254.56      9.65 o 
  -5   4   3      126.07      157.02     13.76 o 
  -4   4   3     2612.39     2633.15     45.02 o 
  -3   4   3       44.37       51.29      2.61 o 
  -2   4   3      791.19      816.11      7.33 o 
  -1   4   3       17.89       17.57      0.65 o 
   0   4   3        1.30        0.97      0.60 o 
   1   4   3     1090.07     1064.07     17.98 o 
   2   4   3      775.17      722.33      8.69 o 
   3   4   3        4.08        5.85      2.66 o 
   5   4   3       72.88       59.99     13.69 o 
   6   4   3       73.03       70.45      9.71 o 
  -6   5   3      124.58       94.91     21.16 o 
  -4   5   3       60.30       78.16      8.59 o 
  -3   5   3     1670.07     1756.73     19.33 o 
  -2   5   3       40.64       61.45      3.46 o 
  -1   5   3     2307.71     2231.07     27.97 o 
   0   5   3       38.85       38.29      1.15 o 
   1   5   3      430.97      497.08      7.49 o 
   2   5   3      276.93      300.76      4.36 o 
   3   5   3       51.02       52.53      4.94 o 
   5   5   3        6.86        3.77      2.61 o 
   6   5   3       71.61       68.60      5.44 o 
  -6   6   3       17.26        9.31      4.22 o 
  -5   6   3      150.13      160.97      5.54 o 
  -4   6   3       71.68       55.15     11.35 o 
  -3   6   3      517.78      513.32      7.85 o 
  -2   6   3      263.73      278.21      4.87 o 
  -1   6   3      347.35      331.44      2.97 o 
   0   6   3      414.04      456.24      4.79 o 
   1   6   3      516.13      503.18      5.60 o 
   2   6   3       13.41       20.25      1.73 o 
   3   6   3      336.53      326.33      6.43 o 
   4   6   3       24.69       28.43      5.37 o 
   5   6   3        1.67        4.59      5.25 o 
   6   6   3       14.32       11.80      2.90 o 
  -5   7   3      323.66      313.79     12.07 o 
  -4   7   3      202.23      205.59      4.34 o 
  -3   7   3        5.54       11.79      1.67 o 
  -2   7   3       73.24       53.94      2.13 o 
  -1   7   3       52.25       53.98      2.58 o 
   0   7   3     2349.67     2345.39     40.60 o 
   1   7   3      169.48      147.14      7.37 o 
   2   7   3       21.80       11.84      1.31 o 
   3   7   3      115.46      104.75      4.83 o 
   4   7   3        1.65        4.79      1.75 o 
   5   7   3      182.16      173.03     10.77 o 
  -5   8   3       75.20       68.68      8.48 o 
  -4   8   3       33.80       28.66      4.96 o 
  -3   8   3      465.11      419.77     10.05 o 
  -2   8   3       98.94      104.55      4.25 o 
  -1   8   3     1204.66     1211.22     21.72 o 
   0   8   3       19.29       17.73      2.03 o 
   1   8   3     1510.15     1595.07     19.62 o 
   2   8   3       11.29       10.72      2.50 o 
   3   8   3       40.64       41.60      2.73 o 
   4   8   3       34.34       29.80      4.37 o 
   5   8   3      210.68      227.10      8.17 o 
  -5   9   3        4.79        1.53      1.82 o 
  -4   9   3       91.13       82.20      5.69 o 
  -3   9   3      241.21      257.28      6.80 o 
  -2   9   3      726.70      746.89     14.25 o 
  -1   9   3       31.94       42.11      5.85 o 
   0   9   3       46.52       42.01      6.38 o 
   1   9   3        3.92        2.63      1.45 o 
   2   9   3       79.69       68.87      2.74 o 
   3   9   3      294.10      301.14      7.87 o 
   4   9   3        0.35        1.94      1.38 o 
   5   9   3        5.41        2.53      0.96 o 
  -4  10   3      281.60      285.31     10.52 o 
  -3  10   3       16.00       13.62      2.67 o 
  -2  10   3       85.22       96.54      5.39 o 
  -1  10   3      103.92      107.31      5.76 o 
   0  10   3      294.02      326.89      8.22 o 
   1  10   3      173.26      153.09      6.30 o 
   2  10   3        0.11        0.59      1.53 o 
   3  10   3       48.12       46.99      4.77 o 
   4  10   3        1.58        1.13      1.73 o 
  -3  11   3      187.74      198.58     11.81 o 
  -2  11   3       44.33       41.39      5.66 o 
  -1  11   3       47.87       49.69      5.65 o 
   0  11   3        9.37        7.27      1.55 o 
   1  11   3      297.14      322.96      8.66 o 
   2  11   3       16.69       14.92      3.63 o 
   3  11   3      315.09      330.87     12.96 o 
  -2  12   3      165.39      178.95     12.86 o 
  -1  12   3       46.40       35.87      8.57 o 
   0  12   3       61.66       51.28      5.54 o 
   1  12   3       55.39       52.25      8.23 o 
   2  12   3       17.31       12.75      5.00 o 
  -1  13   3        0.91        1.97      1.37 o 
   0  13   3        7.82        7.30      2.50 o 
   1  13   3       42.47       29.79      8.02 o 
  -6   0   4        7.32       11.59      5.17 o 
  -4   0   4      257.77      290.52      8.24 o 
  -2   0   4     6525.92     6164.55     81.56 o 
   0   0   4     1177.16     1057.39      9.05 o 
   2   0   4     6154.93     6052.85     51.44 o 
   4   0   4      171.64      170.47     20.18 o 
   6   0   4       30.44       16.50      8.44 o 
  -6   1   4       21.57       22.12      6.75 o 
  -4   1   4      347.04      343.35     10.66 o 
  -3   1   4       12.84       14.60      2.46 o 
  -2   1   4      757.36      771.37     15.82 o 
  -1   1   4     1845.19     1702.94     15.57 o 
   0   1   4       16.80        9.87      1.16 o 
   2   1   4      591.68      674.95      6.05 o 
   3   1   4     2345.21     2397.25     31.23 o 
   4   1   4       13.58        8.40      2.87 o 
   6   1   4       16.74       21.00      9.41 o 
  -6   2   4        9.58        6.70      2.54 o 
  -4   2   4        0.32        1.99      0.88 o 
  -3   2   4      232.41      246.33      9.30 o 
  -2   2   4       93.46       81.74      1.36 o 
  -1   2   4       45.19       86.17      1.46 o 
   0   2   4        1.24       11.09      0.98 o 
   1   2   4     3005.35     2835.52     24.97 o 
   2   2   4        8.42        1.81      0.52 o 
   3   2   4      963.85     1067.58     15.78 o 
   4   2   4      107.26       98.58     12.41 o 
   5   2   4     1475.17     1497.10     60.54 o 
   6   2   4       81.79       67.26     14.37 o 
  -6   3   4      854.07      891.27     35.59 o 
  -5   3   4      148.75      196.14      9.49 o 
  -4   3   4      163.84      164.16      8.86 o 
  -3   3   4       11.82       15.57      1.67 o 
  -2   3   4       40.00       27.96      1.66 o 
  -1   3   4        5.61        8.75      0.99 o 
   0   3   4      465.74      474.72      5.20 o 
   1   3   4     4772.25     4853.24     64.02 o 
   2   3   4     1319.92     1365.21     17.33 o 
   3   3   4      500.89      481.21     11.37 o 
   4   3   4     2095.52     2186.32     73.27 o 
   5   3   4      616.90      618.03     22.08 o 
   6   3   4      534.89      530.36     22.12 o 
  -6   4   4        7.91        4.57      2.59 o 
  -5   4   4      100.40       94.41      7.15 o 
  -4   4   4       53.41       55.47      7.03 o 
  -3   4   4      408.40      380.75     10.43 o 
  -2   4   4      269.50      301.60      6.60 o 
  -1   4   4      857.53      758.31      5.33 o 
   0   4   4      657.69      664.58      5.51 o 
   1   4   4        0.06        6.91      0.75 o 
   2   4   4      338.50      343.21      5.08 o 
   3   4   4     1704.41     1690.71     41.85 o 
   4   4   4      122.38      119.88     34.59 o 
   5   4   4        0.16        1.02      1.22 o 
   6   4   4        8.62        6.98      3.35 o 
  -6   5   4      258.19      264.06     21.06 o 
  -4   5   4      178.96      184.54      6.91 o 
  -3   5   4      139.69      156.67      8.91 o 
  -2   5   4       50.82       53.72      3.49 o 
  -1   5   4      419.59      470.73      4.23 o 
   0   5   4       61.63       81.10      1.72 o 
   1   5   4      234.99      204.86      4.14 o 
   2   5   4     3186.48     3180.00     32.51 o 
   3   5   4      425.08      415.48      6.35 o 
   4   5   4     1466.23     1593.21     57.26 o 
   5   5   4      167.70      164.13     14.12 o 
  -6   6   4       29.68       22.93      8.22 o 
  -5   6   4       69.52       65.93      9.57 o 
  -4   6   4      200.42      198.01      6.59 o 
  -3   6   4      235.03      246.09      4.73 o 
  -2   6   4       13.73       26.17      3.01 o 
  -1   6   4      307.13      327.97      3.04 o 
   0   6   4       87.00       96.45      3.64 o 
   1   6   4       11.78        9.81      1.51 o 
   2   6   4     2024.43     2059.10     35.72 o 
   3   6   4        1.27        1.74      0.95 o 
   4   6   4       15.15       12.73      2.06 o 
   5   6   4      361.05      389.23      9.26 o 
   6   6   4        2.96        2.61      1.54 o 
  -5   7   4       30.86       28.70      6.74 o 
  -4   7   4       28.29       22.29      3.61 o 
  -3   7   4       12.51       14.37      1.84 o 
  -2   7   4      107.62       98.57      3.31 o 
  -1   7   4       52.67       36.79      1.83 o 
   0   7   4      288.39      281.42      6.25 o 
   1   7   4      568.94      568.89      6.86 o 
   2   7   4        0.75        0.41      0.75 o 
   3   7   4      210.11      197.41      4.30 o 
   4   7   4      184.14      166.67      5.39 o 
   5   7   4        5.60        3.05      1.56 o 
  -5   8   4       43.35       28.10      9.20 o 
  -4   8   4      148.67      138.87      4.60 o 
  -3   8   4      203.32      194.32      6.10 o 
  -2   8   4      184.61      170.25      3.47 o 
  -1   8   4       55.28       57.13      3.11 o 
   0   8   4     2070.64     2112.45     40.71 o 
   1   8   4       18.76       22.37      3.23 o 
   3   8   4        2.49        3.55      1.13 o 
   4   8   4       11.00        6.98      1.55 o 
   5   8   4        2.30        1.41      1.35 o 
  -5   9   4       59.62       38.59     15.01 o 
  -4   9   4       34.83       23.23      5.92 o 
  -3   9   4        8.70       10.40      1.80 o 
  -2   9   4      352.40      346.97     13.71 o 
  -1   9   4      104.27      111.75      4.52 o 
   0   9   4      560.58      600.80     11.04 o 
   1   9   4      743.90      745.59     16.86 o 
   2   9   4      177.78      202.08      5.96 o 
   3   9   4        3.60        3.52      1.09 o 
   4   9   4       13.35       11.50      2.81 o 
   5   9   4       26.43       15.34      3.73 o 
  -4  10   4        0.04        0.30      1.69 o 
  -3  10   4        2.79        2.38      1.58 o 
  -2  10   4       10.07        4.33      1.44 o 
  -1  10   4      111.27      111.02      4.47 o 
   0  10   4       37.31       38.10      4.77 o 
   1  10   4       73.26       68.59      3.46 o 
   2  10   4      142.45      140.16      6.25 o 
   3  10   4      245.53      245.00     11.37 o 
   4  10   4        7.61        3.03      1.60 o 
  -3  11   4       13.06        6.33      3.46 o 
  -2  11   4      123.34      126.48      8.66 o 
  -1  11   4       45.30       37.89      6.00 o 
   0  11   4        2.84        3.89      1.23 o 
   1  11   4      232.64      225.46      6.31 o 
   2  11   4        0.44        1.49      1.26 o 
   3  11   4       34.00       16.23      8.53 o 
  -2  12   4       57.99       36.68      8.55 o 
  -1  12   4       76.50       71.46      6.75 o 
   0  12   4        5.53        4.56      2.36 o 
   1  12   4        8.59        3.59      1.93 o 
   2  12   4       11.98       10.80      3.88 o 
   0  13   4       31.81       24.41      8.07 o 
  -5   0   5       47.82       44.46      9.16 o 
  -3   0   5      448.03      468.11     14.31 o 
   1   0   5        6.61       11.70      3.08 o 
   3   0   5      173.97      173.32     17.58 o 
   5   0   5        9.25       12.06      3.88 o 
  -6   1   5       16.52       20.55      5.84 o 
  -4   1   5      575.16      565.72     16.23 o 
  -3   1   5       49.42       47.49      3.33 o 
  -2   1   5      313.83      275.81      3.31 o 
  -1   1   5     4877.38     4420.09     74.75 o 
   0   1   5        3.56        2.07      0.80 o 
   1   1   5      624.20      586.43      5.80 o 
   2   1   5       51.74       58.16      1.25 o 
   3   1   5       30.95       28.61      2.55 o 
   4   1   5       97.63       99.26      7.39 o 
   5   1   5      128.73      141.64     14.68 o 
   6   1   5      147.90      128.70     18.66 o 
  -6   2   5      150.57      153.99     12.96 o 
  -5   2   5        0.03        4.67      2.09 o 
  -4   2   5        8.31        9.98      1.94 o 
  -3   2   5     1039.58     1095.49     13.02 o 
  -2   2   5        0.07        1.47      0.51 o 
  -1   2   5      495.51      527.76      3.42 o 
   0   2   5     4804.22     4255.38     52.32 o 
   1   2   5       72.75       62.93      0.85 o 
   2   2   5      252.26      241.71      3.05 o 
   3   2   5     1440.56     1453.58     20.28 o 
   4   2   5       23.81       28.04      7.13 o 
   5   2   5        1.62        7.95      5.64 o 
   6   2   5       55.99       46.19     10.92 o 
  -6   3   5       52.29       42.58     24.71 o 
  -5   3   5      664.93      673.47     22.17 o 
  -4   3   5      144.08      140.02      8.51 o 
  -3   3   5      686.84      731.28     15.96 o 
  -2   3   5     3594.35     3321.69     27.41 o 
  -1   3   5      159.44      216.42      1.48 o 
   0   3   5     1602.93     1511.67     14.98 o 
   1   3   5      967.39      875.99      6.56 o 
   2   3   5      654.35      660.48      8.05 o 
   3   3   5       12.73        9.59      1.99 o 
   4   3   5      305.06      316.02     12.35 o 
   5   3   5        4.68        4.60      3.59 o 
   6   3   5        3.21        9.09      4.34 o 
  -6   4   5      306.00      345.90     12.04 o 
  -4   4   5      226.35      222.50      6.74 o 
  -3   4   5      257.81      289.42      8.68 o 
  -2   4   5      853.13      883.12      7.28 o 
  -1   4   5      354.31      365.44      2.81 o 
   0   4   5     2297.32     2273.65     15.42 o 
   1   4   5      301.39      322.42      3.20 o 
   2   4   5       42.73       41.27      2.32 o 
   3   4   5        2.54        3.05      1.42 o 
   4   4   5      100.34      101.13      9.70 o 
   5   4   5       70.13       69.47     17.32 o 
   6   4   5      304.63      302.06     13.67 o 
  -6   5   5        0.63        3.98      3.47 o 
  -5   5   5        0.26        1.86      2.13 o 
  -4   5   5        0.14        1.52      1.19 o 
  -3   5   5      508.18      562.42      8.00 o 
  -2   5   5     2441.51     2454.59     21.49 o 
  -1   5   5      213.05      288.32      4.88 o 
   0   5   5      399.39      417.47      3.57 o 
   1   5   5      445.06      438.29      8.90 o 
   2   5   5     1506.05     1509.00     20.74 o 
   3   5   5       34.37       31.68      4.37 o 
   4   5   5       14.72       17.35      3.94 o 
   5   5   5        0.34        2.64      1.69 o 
   6   5   5      201.51      224.19     14.32 o 
  -6   6   5       60.53       54.67     12.42 o 
  -5   6   5      763.00      604.39     19.33 o 
  -4   6   5      276.37      290.43      7.50 o 
  -3   6   5      249.40      231.31      4.36 o 
  -2   6   5       61.91       58.01      2.94 o 
  -1   6   5      271.73      293.40      2.75 o 
   0   6   5       78.08       57.28      4.13 o 
   1   6   5      536.09      576.78      6.52 o 
   2   6   5      366.37      338.61      5.53 o 
   3   6   5        1.36        1.45      0.99 o 
   4   6   5       51.38       44.35      5.23 o 
   5   6   5      109.99      105.84      4.16 o 
   6   6   5       39.73       18.40      6.17 o 
  -5   7   5      529.46      550.51     25.12 o 
  -4   7   5       88.72       89.65      4.00 o 
  -3   7   5      119.83      117.14      3.82 o 
  -2   7   5      674.09      697.03     12.71 o 
  -1   7   5       40.24       38.24      1.92 o 
   0   7   5      485.64      513.17      4.65 o 
   1   7   5      192.34      203.28      6.82 o 
   2   7   5      701.60      763.63     16.93 o 
   3   7   5       10.55        7.88      3.54 o 
   4   7   5      162.85      170.00      6.74 o 
   5   7   5      190.64      205.39     18.85 o 
  -5   8   5        5.73        1.75      1.97 o 
  -4   8   5        0.09        1.67      1.24 o 
  -3   8   5      213.92      213.18      6.46 o 
  -2   8   5       93.34       87.20      4.01 o 
  -1   8   5     1553.74     1658.39     23.29 o 
   0   8   5      189.56      200.65      4.97 o 
   1   8   5      285.97      273.08      5.45 o 
   2   8   5        0.21        1.15      1.23 o 
   3   8   5        4.07        3.99      1.17 o 
   4   8   5        0.66        2.72      1.23 o 
   5   8   5       11.05        6.43      2.24 o 
  -5   9   5       93.25       78.52     28.75 o 
  -4   9   5       15.97       11.58      3.20 o 
  -3   9   5        0.98        2.51      0.75 o 
  -2   9   5       32.50       28.16      3.59 o 
  -1   9   5      238.83      246.15      6.70 o 
   0   9   5        2.68        2.32      1.30 o 
   1   9   5      694.04      754.31     15.44 o 
   2   9   5       24.02       30.15      3.50 o 
   3   9   5       39.83       44.35      4.89 o 
   4   9   5      301.95      309.60      8.37 o 
   5   9   5        0.03        0.33      2.00 o 
  -4  10   5        1.80        3.58      3.26 o 
  -3  10   5      335.77      336.85     12.06 o 
  -2  10   5       56.50       47.00      4.65 o 
  -1  10   5       61.76       59.78      3.11 o 
   0  10   5      312.43      342.51      7.72 o 
   1  10   5      136.60      142.60      5.12 o 
   2  10   5       33.38       27.30      4.95 o 
   3  10   5      108.67      104.32      8.98 o 
   4  10   5       18.38       13.02      3.95 o 
  -3  11   5       69.38       64.27      8.70 o 
  -2  11   5       20.38       17.71      3.52 o 
  -1  11   5       37.51       31.83      5.88 o 
   0  11   5       20.41       21.03      3.94 o 
   1  11   5      140.95      156.15      8.13 o 
   2  11   5        0.55        1.70      2.23 o 
   3  11   5      153.78      169.73      8.19 o 
  -2  12   5       19.76       15.26      4.03 o 
  -1  12   5      221.73      247.50     12.67 o 
   0  12   5        9.59        3.95      1.79 o 
   1  12   5       37.06       29.95      8.81 o 
   2  12   5       40.86       30.63      9.13 o 
   0  13   5        0.37        2.46      2.50 o 
  -6   0   6      228.62      237.85     20.10 o 
  -4   0   6        8.17        4.90      3.30 o 
  -2   0   6       85.70       77.71      3.41 o 
   0   0   6      520.80      518.91      4.75 o 
   2   0   6     2066.67     2018.18     25.29 o 
   4   0   6      490.06      537.02     29.41 o 
   6   0   6      951.51      973.06     55.02 o 
  -6   1   6       73.34       63.36     12.74 o 
  -4   1   6       71.50       68.10      4.39 o 
  -3   1   6        2.49        1.78      0.59 o 
  -2   1   6      351.04      303.54      3.94 o 
   0   1   6     2508.47     2245.96     21.74 o 
   1   1   6     3496.97     3350.51     25.22 o 
   2   1   6      326.53      336.54      3.94 o 
   3   1   6      137.98      146.68      8.30 o 
   4   1   6       11.15       13.82      3.22 o 
   6   1   6        5.71        6.90      4.45 o 
  -6   2   6       96.95       99.91      9.83 o 
  -5   2   6      426.25      445.56     20.66 o 
  -4   2   6       22.95       20.60      3.41 o 
  -3   2   6      496.93      499.35      6.64 o 
  -2   2   6     2337.47     2250.36     21.60 o 
  -1   2   6        9.72       10.20      0.82 o 
   0   2   6     2057.27     1820.94     21.08 o 
   1   2   6       32.01       28.69      1.21 o 
   2   2   6       65.18       71.46      1.76 o 
   3   2   6      363.72      398.13      7.44 o 
   4   2   6      321.36      304.71     28.61 o 
   5   2   6      190.04      189.11     14.41 o 
   6   2   6        1.19        3.45      3.24 o 
  -4   3   6      358.99      346.25      8.26 o 
  -3   3   6     1012.93     1101.39     23.90 o 
  -2   3   6     1653.59     1538.70     13.18 o 
  -1   3   6      970.71      926.62      6.83 o 
   0   3   6       46.13       42.67      0.66 o 
   1   3   6       16.24       27.26      1.23 o 
   2   3   6     1219.07     1083.14     15.77 o 
   3   3   6        2.38        5.08      1.73 o 
   4   3   6      747.36      756.03     26.13 o 
   5   3   6        1.96        4.63      3.11 o 
   6   3   6        2.32        4.63      2.68 o 
  -6   4   6       13.64       11.60      4.54 o 
  -5   4   6      127.95      132.30     17.42 o 
  -4   4   6       16.35       18.96      3.39 o 
  -3   4   6     3036.37     3020.28     24.91 o 
  -2   4   6      303.99      320.27      3.68 o 
  -1   4   6      572.25      589.01      4.82 o 
   0   4   6        2.57        2.79      0.61 o 
   1   4   6       13.72       26.46      1.64 o 
   2   4   6      691.69      760.10      9.40 o 
   3   4   6      576.55      592.15      8.40 o 
   4   4   6       70.76       72.97     20.58 o 
   5   4   6      236.00      252.70     13.59 o 
   6   4   6        6.68        5.92      3.23 o 
  -6   5   6      164.25      147.29     12.55 o 
  -5   5   6        9.40        6.65      2.00 o 
  -4   5   6      492.98      501.73     12.46 o 
  -3   5   6      149.04      168.58      9.17 o 
  -2   5   6      750.26      755.12     12.44 o 
  -1   5   6       10.38       26.09      2.12 o 
   0   5   6      128.56      142.39      3.78 o 
   1   5   6     2155.49     2338.62     23.25 o 
   2   5   6     2924.59     2827.05     59.76 o 
   3   5   6       42.91       52.07      7.12 o 
   4   5   6      262.87      253.77     22.89 o 
   5   5   6      166.47      159.38     11.44 o 
   6   5   6       17.27       19.46      9.50 o 
  -6   6   6      116.67       96.60      8.23 o 
  -5   6   6      113.09       84.49     20.09 o 
  -4   6   6       38.21       36.64      4.83 o 
  -3   6   6       19.35       12.04      2.56 o 
  -2   6   6     1713.00     1741.09     23.47 o 
  -1   6   6       66.48       73.72      1.61 o 
   0   6   6     3588.23     3515.14     44.43 o 
   1   6   6        0.07        0.56      0.41 o 
   2   6   6       95.93       87.38      4.67 o 
   3   6   6        7.18       11.21      3.20 o 
   4   6   6       49.17       39.49      5.83 o 
   5   6   6       16.66       12.25      3.79 o 
   6   6   6        7.26        9.08      3.81 o 
  -5   7   6       41.35       32.21     10.90 o 
  -4   7   6       11.19        9.75      2.23 o 
  -3   7   6       42.97       45.45      3.46 o 
  -2   7   6      180.96      188.26      3.75 o 
  -1   7   6      135.20      115.17      4.58 o 
   0   7   6      323.21      324.66      3.97 o 
   1   7   6      508.65      509.59      7.11 o 
   2   7   6       56.22       51.28      4.62 o 
   3   7   6      701.28      741.78     14.13 o 
   4   7   6        4.56        3.14      1.04 o 
   5   7   6       62.20       38.34      9.25 o 
  -5   8   6        0.39        3.21      2.06 o 
  -4   8   6       51.65       50.91      5.46 o 
  -3   8   6      108.30       93.17      2.30 o 
  -2   8   6      201.52      190.67      4.37 o 
  -1   8   6       69.67       74.27      5.16 o 
   0   8   6      250.98      265.58      4.19 o 
   1   8   6        2.32        2.03      1.18 o 
   2   8   6     1046.43     1054.28     18.22 o 
   3   8   6       39.31       28.40      4.10 o 
   4   8   6       28.47       35.76      3.32 o 
   5   8   6        0.18        0.56      1.23 o 
  -4   9   6        0.68        1.57      1.02 o 
  -3   9   6       52.86       38.85      4.46 o 
  -2   9   6      861.87      939.58     19.33 o 
  -1   9   6     1401.51     1469.58     29.11 o 
   0   9   6      479.11      474.10      9.10 o 
   1   9   6        1.86        6.96      2.14 o 
   2   9   6       67.29       67.88      7.20 o 
   3   9   6       62.97       62.35      3.12 o 
   4   9   6       10.42        6.12      1.91 o 
  -4  10   6       26.75       14.44      4.93 o 
  -3  10   6      310.55      314.45     15.56 o 
  -2  10   6       17.23       13.95      2.56 o 
  -1  10   6       18.85       12.50      2.88 o 
   0  10   6      290.02      311.22      7.46 o 
   1  10   6       49.85       42.66      6.35 o 
   2  10   6       33.29       20.51      4.16 o 
   3  10   6      161.76      167.71      8.31 o 
   4  10   6        2.07        1.92      2.15 o 
  -3  11   6      128.15      102.57      7.67 o 
  -2  11   6       67.03       80.62      8.27 o 
  -1  11   6      239.55      252.72      8.65 o 
   0  11   6        0.47        1.76      1.16 o 
   1  11   6        3.22        4.29      2.15 o 
   2  11   6       47.58       47.62     12.23 o 
   3  11   6       13.81        8.54      4.55 o 
  -2  12   6       34.51       30.10      7.23 o 
  -1  12   6       46.18       37.94      8.82 o 
   0  12   6       21.35       16.94      4.43 o 
   1  12   6       75.22       87.61      7.20 o 
   2  12   6        0.00        1.16      1.74 o 
  -5   0   7      307.44      317.50     15.20 o 
  -3   0   7      143.10      138.89     13.48 o 
   1   0   7      147.01      121.78      2.08 o 
   3   0   7     2929.66     2942.06     69.80 o 
   5   0   7      174.62      177.32     15.59 o 
  -6   1   7      147.43      143.96     10.57 o 
  -4   1   7      868.39      852.41     20.45 o 
  -3   1   7      222.57      218.57      5.98 o 
  -2   1   7       55.92       71.51      2.77 o 
  -1   1   7       35.33       41.75      1.01 o 
   0   1   7     2585.16     2399.24     17.28 o 
   1   1   7      250.99      224.46      1.84 o 
   2   1   7     1328.31     1318.05     14.70 o 
   3   1   7      206.33      194.18     10.93 o 
   4   1   7      201.90      190.04     11.20 o 
   5   1   7      400.59      409.99     19.47 o 
   6   1   7       26.15       17.62      4.81 o 
  -6   2   7       38.00       35.94      8.46 o 
  -5   2   7       58.82       53.33     12.37 o 
  -4   2   7      668.37      620.68     45.53 o 
  -3   2   7       63.25       61.68      2.40 o 
  -2   2   7     5504.01     5092.42     61.95 o 
  -1   2   7      432.66      457.84      4.05 o 
   0   2   7      428.07      328.06      6.90 o 
   1   2   7     1832.63     1744.80     13.13 o 
   2   2   7     1668.62     1866.16     18.83 o 
   3   2   7     1475.57     1484.11     37.47 o 
   4   2   7      330.58      321.96     11.52 o 
   5   2   7      112.78      112.75      9.64 o 
   6   2   7      204.73      184.95     34.54 o 
  -5   3   7        3.14        5.84      2.89 o 
  -4   3   7       49.56       50.61      4.81 o 
  -3   3   7      792.71      813.34     17.53 o 
  -2   3   7       91.19       97.47      2.37 o 
  -1   3   7     1292.15     1164.73      8.51 o 
   0   3   7      734.97      604.10     13.15 o 
   1   3   7     1992.34     1934.30     17.08 o 
   2   3   7     1313.23     1396.51     18.52 o 
   3   3   7      592.79      582.46     29.55 o 
   4   3   7      156.30      162.48     20.96 o 
   5   3   7      520.43      522.93     20.30 o 
   6   3   7        0.26        1.33      2.16 o 
  -6   4   7       12.67       10.84      3.80 o 
  -4   4   7      252.05      256.14      8.02 o 
  -3   4   7      145.46      148.81      8.10 o 
  -2   4   7     3420.79     3398.89     27.43 o 
  -1   4   7      820.27      849.60      6.48 o 
   0   4   7      910.35      986.81     13.69 o 
   1   4   7       36.13       41.81      1.67 o 
   2   4   7       88.95       69.81      3.82 o 
   3   4   7       68.15       60.53      8.64 o 
   5   4   7        9.92        7.21      2.67 o 
   6   4   7      108.18       87.08     17.15 o 
  -6   5   7      100.24       99.31     12.02 o 
  -5   5   7       16.28       13.81      4.27 o 
  -4   5   7      129.18      119.31      4.78 o 
  -3   5   7      266.53      262.07      7.33 o 
  -2   5   7      264.34      286.15      5.46 o 
  -1   5   7      104.01       79.99      2.65 o 
   0   5   7      891.84      931.44      9.65 o 
   1   5   7      154.55      157.87      9.97 o 
   2   5   7      812.61      787.50     17.52 o 
   3   5   7     1133.54     1196.42     41.68 o 
   4   5   7      428.66      447.70     17.08 o 
   5   5   7       59.55       54.49      9.46 o 
   6   5   7        2.12        1.70      2.76 o 
  -6   6   7        0.11       -0.61      1.69 o 
  -5   6   7        4.03        1.79      1.45 o 
  -4   6   7        2.40        2.81      1.65 o 
  -3   6   7     1509.30     1629.99     24.51 o 
  -2   6   7      221.57      206.10      3.04 o 
  -1   6   7       89.78       78.47      1.93 o 
   0   6   7      434.36      460.67      8.95 o 
   1   6   7       50.80       60.03      1.71 o 
   2   6   7      111.35      127.78      6.28 o 
   3   6   7     1894.75     1949.60     35.31 o 
   4   6   7       38.62       42.37      7.37 o 
   5   6   7      118.11      105.77     14.39 o 
   6   6   7       61.26       34.54     14.13 o 
  -5   7   7        3.29        1.98      1.02 o 
  -4   7   7       13.37        8.40      1.79 o 
  -3   7   7       24.36       27.86      2.31 o 
  -2   7   7       14.68       14.48      4.18 o 
  -1   7   7        6.35        6.09      0.72 o 
   0   7   7     1148.55     1142.31     11.62 o 
   1   7   7       71.29       70.28      4.76 o 
   2   7   7     2876.23     2884.92     38.21 o 
   3   7   7      362.50      335.18     12.10 o 
   4   7   7       61.14       54.65      4.53 o 
   5   7   7       25.85       21.23      5.74 o 
  -5   8   7      150.85      159.16     16.79 o 
  -4   8   7       11.71        7.85      2.19 o 
  -3   8   7        0.58        1.48      0.64 o 
  -2   8   7      668.49      691.11     11.49 o 
  -1   8   7     2485.67     2529.45     30.45 o 
   0   8   7      418.70      403.55      6.64 o 
   1   8   7      494.24      545.28      8.98 o 
   2   8   7        9.02        5.82      1.50 o 
   3   8   7       15.18       18.86      2.81 o 
   4   8   7       84.96       83.84      4.69 o 
   5   8   7       33.27       27.33      5.93 o 
  -4   9   7       60.07       65.44     12.25 o 
  -3   9   7        2.01        1.56      1.28 o 
  -2   9   7       22.11       18.83      3.45 o 
  -1   9   7       61.36       63.17      4.17 o 
   0   9   7        4.27        2.16      1.28 o 
   1   9   7      869.76      856.15     17.50 o 
   2   9   7      558.10      548.79     10.96 o 
   3   9   7      143.80      123.88      5.73 o 
   4   9   7       51.82       50.14      7.09 o 
  -4  10   7        7.16        5.47      3.20 o 
  -3  10   7        3.03        0.99      2.88 o 
  -2  10   7      754.00      791.91     18.11 o 
  -1  10   7       39.52       40.78      7.85 o 
   0  10   7      116.91      125.56      6.65 o 
   1  10   7      338.71      322.24     11.07 o 
   2  10   7       68.47       45.04     11.04 o 
   3  10   7        3.58        3.64      1.79 o 
   4  10   7      164.50      179.72     10.42 o 
  -3  11   7       72.33       75.90      6.82 o 
  -2  11   7        1.48        3.27      1.74 o 
  -1  11   7      145.50      146.29      5.53 o 
   0  11   7       47.69       44.39      9.24 o 
   1  11   7       27.97       27.20      8.12 o 
   2  11   7        0.72       -0.24      2.54 o 
   3  11   7      235.80      288.89     24.40 o 
  -2  12   7      133.79      144.48      7.54 o 
  -1  12   7      478.71      530.34     16.65 o 
   0  12   7       33.08       30.42      8.48 o 
   1  12   7       23.49       14.20      7.21 o 
   2  12   7       17.35        9.36      5.46 o 
  -6   0   8        5.39        4.78      2.75 o 
  -4   0   8      138.42      144.33     14.19 o 
  -2   0   8     5259.28     4901.53    104.32 o 
   2   0   8     2785.89     2747.98     42.07 o 
   4   0   8      112.53      108.43     10.24 o 
   6   0   8        1.65        1.12      4.99 o 
  -4   1   8      149.47      130.25      9.00 o 
  -3   1   8      644.06      587.88     11.36 o 
  -2   1   8      263.12      260.07      9.75 o 
  -1   1   8     1775.75     1791.94     16.10 o 
   0   1   8       98.46       80.02      4.44 o 
   1   1   8      280.53      336.70      2.50 o 
   2   1   8     1262.70     1284.67     22.73 o 
   3   1   8      267.65      251.43     19.37 o 
   4   1   8       19.97       15.90     14.24 o 
   5   1   8       48.88       39.65     10.93 o 
   6   1   8       85.80       49.62     20.33 o 
  -6   2   8        5.32        4.75      3.45 o 
  -5   2   8       82.45       83.11      9.73 o 
  -4   2   8      132.13      120.84     12.16 o 
  -3   2   8      610.92      630.48     14.01 o 
  -2   2   8     1730.04     1662.67     19.59 o 
  -1   2   8      279.16      266.48      3.98 o 
   0   2   8     1229.44     1142.17     12.25 o 
   1   2   8       80.91       62.63      1.53 o 
   2   2   8        0.37        1.40      0.90 o 
   3   2   8      783.99      834.04     28.52 o 
   4   2   8      310.64      353.58      8.66 o 
   5   2   8      755.22      727.35     28.27 o 
   6   2   8        3.45        1.35      2.95 o 
  -6   3   8      194.38      205.56     17.66 o 
  -5   3   8      117.10       97.26     19.68 o 
  -4   3   8     1984.38     2055.75     38.46 o 
  -3   3   8        0.19        2.49      6.04 o 
  -2   3   8      119.34      130.38      2.96 o 
  -1   3   8     1067.70     1016.26      7.97 o 
   0   3   8      922.51     1007.49     10.88 o 
   1   3   8     2407.32     2573.57     24.71 o 
   2   3   8     1108.79     1166.72     12.19 o 
   3   3   8     2292.38     2325.29     57.64 o 
   4   3   8     1088.17     1130.60     21.12 o 
   6   3   8       11.49       11.40      4.04 o 
  -6   4   8       39.68       32.82     17.67 o 
  -4   4   8      160.09      161.97      9.06 o 
  -3   4   8      311.98      346.67      5.53 o 
  -2   4   8      370.30      382.89      3.94 o 
  -1   4   8       42.74       31.92      1.12 o 
   0   4   8      366.16      381.84      5.76 o 
   1   4   8        0.18        0.53      0.23 o 
   2   4   8      103.55      132.78      6.18 o 
   3   4   8        0.57        0.83      1.79 o 
   4   4   8       10.52       14.14      4.28 o 
   5   4   8      117.82      106.91     11.37 o 
   6   4   8        2.62        5.79      2.33 o 
  -6   5   8      408.35      417.21     17.84 o 
  -4   5   8      198.21      202.63      7.75 o 
  -3   5   8      981.98     1032.46     24.80 o 
  -2   5   8      133.70      144.32      3.16 o 
  -1   5   8      108.40      114.80      3.74 o 
   0   5   8      506.38      567.13      7.00 o 
   1   5   8      340.05      400.88      4.34 o 
   2   5   8      181.49      203.56      9.79 o 
   3   5   8     4497.30     4510.89    122.46 o 
   4   5   8      985.95     1008.30     42.00 o 
   5   5   8       15.32       15.73      3.22 o 
   6   5   8       33.07       26.59      9.35 o 
  -6   6   8        0.85        0.24      2.51 o 
  -5   6   8      150.84      150.65      6.87 o 
  -4   6   8      157.38      143.69      5.29 o 
  -3   6   8      138.98      142.58      4.35 o 
  -2   6   8      111.11      103.95      5.19 o 
  -1   6   8      474.88      495.26      7.67 o 
   0   6   8       62.14       59.55      2.36 o 
   1   6   8        7.30        8.67      1.97 o 
   2   6   8      138.73      139.77      4.57 o 
   3   6   8        0.19        5.16      3.22 o 
   4   6   8       38.43       39.76      6.46 o 
   5   6   8      381.67      424.40     18.13 o 
  -5   7   8        0.74        1.76      1.41 o 
  -4   7   8       10.80        9.01      1.58 o 
  -3   7   8      633.40      661.37     14.15 o 
  -2   7   8      184.23      188.82      5.84 o 
  -1   7   8       10.23        9.77      0.97 o 
   0   7   8       25.19       27.83      1.77 o 
   1   7   8       64.71       60.00      2.86 o 
   2   7   8      174.50      179.13      5.95 o 
   3   7   8     1493.95     1473.41     26.40 o 
   4   7   8      239.49      248.70      9.38 o 
   5   7   8       15.66        8.03      3.25 o 
  -5   8   8        0.58        0.08      2.28 o 
  -4   8   8       23.55       18.32      5.75 o 
  -3   8   8       32.89       28.18      3.50 o 
  -2   8   8      553.96      590.33     10.06 o 
  -1   8   8      265.07      262.49     10.38 o 
   0   8   8      424.79      466.93      8.13 o 
   1   8   8       45.68       33.14      4.65 o 
   2   8   8       17.19       13.74      2.13 o 
   3   8   8      198.89      213.75      5.16 o 
   4   8   8       22.42       21.90      3.64 o 
   5   8   8        0.58        2.07      2.43 o 
  -4   9   8      293.86      328.61     11.41 o 
  -3   9   8      449.74      486.13     15.16 o 
  -2   9   8      158.01      149.32      4.49 o 
  -1   9   8      229.54      231.99      6.49 o 
   0   9   8      382.93      377.05      8.49 o 
   1   9   8       97.78      111.06      7.84 o 
   2   9   8      682.50      680.96     14.12 o 
   3   9   8      135.56      139.49      6.46 o 
   4   9   8      573.82      613.71     16.51 o 
  -4  10   8       36.19       14.96      7.21 o 
  -3  10   8        8.58        8.38      2.52 o 
  -2  10   8      101.56      102.98     11.32 o 
  -1  10   8       41.94       37.04      6.81 o 
   0  10   8        0.98        0.68      1.88 o 
   1  10   8       60.15       67.07      7.84 o 
   2  10   8       42.94       36.66     13.19 o 
   3  10   8        4.81        2.94      1.66 o 
   4  10   8        9.48        5.04      2.50 o 
  -3  11   8       10.21        8.26      3.20 o 
  -2  11   8       10.82        7.19      2.04 o 
  -1  11   8      197.21      206.72      8.87 o 
   0  11   8       65.28       72.28      7.08 o 
   1  11   8      200.28      184.89     10.46 o 
   2  11   8       71.27       61.07     13.88 o 
   3  11   8        0.00       -1.13      2.90 o 
  -2  12   8      388.04      382.92     16.50 o 
  -1  12   8       65.32       46.17     15.91 o 
   0  12   8        1.16        1.59      2.10 o 
   1  12   8        1.15       -0.18      2.89 o 
   2  12   8        0.08        5.00      6.31 o 
  -5   0   9       54.92       42.81     10.31 o 
  -3   0   9      878.05      904.56     40.25 o 
  -1   0   9      707.30      650.61      8.70 o 
   3   0   9        3.63        9.65      3.64 o 
   5   0   9       98.86       80.23     18.30 o 
  -6   1   9      330.50      347.67     17.43 o 
  -5   1   9      161.53      168.74      7.82 o 
  -4   1   9      849.97      848.49     28.43 o 
  -3   1   9        8.22        3.29      1.38 o 
  -2   1   9     2213.77     2071.43     32.68 o 
  -1   1   9      431.12      513.63      4.96 o 
   0   1   9     1111.28      976.86      8.60 o 
   1   1   9       91.83       68.71      1.45 o 
   2   1   9      719.42      776.98      8.40 o 
   3   1   9      458.97      515.22     16.67 o 
   4   1   9     1443.91     1453.11     32.14 o 
   5   1   9       76.53       56.01     12.03 o 
   6   1   9       64.71       48.59     15.58 o 
  -6   2   9        6.26        4.31      3.29 o 
  -5   2   9      106.37       99.14     21.19 o 
  -4   2   9      357.13      365.21     13.91 o 
  -3   2   9      880.06      913.80     28.94 o 
  -2   2   9      221.13      227.79      5.43 o 
  -1   2   9     1248.26     1167.61     10.46 o 
   0   2   9       44.20       53.45      2.42 o 
   1   2   9      365.65      340.93      6.76 o 
   2   2   9     2610.01     2582.14    110.03 o 
   3   2   9        0.48        2.71      1.59 o 
   4   2   9       88.83       77.04     10.92 o 
   5   2   9       42.12       29.38     14.92 o 
   6   2   9       16.40       10.03      4.35 o 
  -6   3   9      181.49      183.33      9.65 o 
  -5   3   9      212.71      243.02     11.80 o 
  -4   3   9       14.15       12.52      2.07 o 
  -3   3   9     2158.32     2035.61     15.27 o 
  -2   3   9      154.09      169.72      6.60 o 
  -1   3   9      524.61      579.78      5.34 o 
   0   3   9      684.93      666.04     12.60 o 
   1   3   9       35.82       50.57      1.74 o 
   2   3   9        7.75        5.30      1.20 o 
   3   3   9     3713.39     3537.01     60.43 o 
   4   3   9       70.81       68.97     13.44 o 
   5   3   9       20.87       21.27      4.77 o 
   6   3   9        1.43        4.28      5.79 o 
  -6   4   9      259.70      234.43     25.36 o 
  -5   4   9       14.01       12.16      4.51 o 
  -4   4   9      518.40      503.02     15.42 o 
  -3   4   9       32.97       32.65      2.37 o 
  -2   4   9     1068.23     1060.91     11.35 o 
  -1   4   9        5.35        8.47      1.02 o 
   0   4   9      704.80      729.50      7.75 o 
   1   4   9       11.22        9.00      1.08 o 
   2   4   9     1638.46     1618.33     30.80 o 
   3   4   9       50.11       51.57      7.79 o 
   4   4   9      111.11      104.66     10.81 o 
   5   4   9       76.38       50.48     12.08 o 
   6   4   9        2.95        5.01      2.51 o 
  -6   5   9       65.14       34.17      9.31 o 
  -5   5   9       89.99       88.19      7.14 o 
  -4   5   9      131.34      136.10      6.76 o 
  -3   5   9      962.61     1017.75     17.14 o 
  -2   5   9      167.20      166.72      7.47 o 
  -1   5   9       18.35       23.82      1.91 o 
   0   5   9      225.07      269.06      7.15 o 
   1   5   9      535.99      512.03      6.10 o 
   2   5   9      406.67      397.54      4.03 o 
   3   5   9     3878.88     3843.71    106.72 o 
   4   5   9        7.88        2.31      5.43 o 
   5   5   9       22.36       15.45      4.93 o 
   6   5   9        0.85        2.34      2.49 o 
  -5   6   9      112.09      128.17      8.90 o 
  -4   6   9      212.50      227.41      7.29 o 
  -3   6   9      766.29      782.30     14.36 o 
  -2   6   9        3.80        5.57      0.80 o 
  -1   6   9      128.32      124.12      5.14 o 
   0   6   9        0.51        1.31      0.53 o 
   1   6   9      891.02      900.51     11.27 o 
   2   6   9       49.28       41.03      2.20 o 
   3   6   9     1123.87     1141.23     22.52 o 
   4   6   9       63.93       63.96      9.78 o 
   5   6   9       67.68       47.48     13.75 o 
  -5   7   9       80.92       67.38      7.26 o 
  -4   7   9        1.01        1.74      0.69 o 
  -3   7   9        0.74        1.79      1.79 o 
  -2   7   9     1031.11     1070.76     15.10 o 
  -1   7   9       73.42       75.50      2.36 o 
   0   7   9        0.28        1.35      0.42 o 
   1   7   9      112.52      116.51      3.85 o 
   2   7   9     1223.95     1238.41     17.19 o 
   3   7   9      881.82      829.99     17.86 o 
   4   7   9      288.65      315.68      9.37 o 
   5   7   9        1.14        3.44      5.42 o 
  -5   8   9      105.59      115.96      9.13 o 
  -4   8   9      252.01      250.57     17.18 o 
  -3   8   9        0.58        1.47      0.96 o 
  -2   8   9       69.70       65.97      3.69 o 
  -1   8   9      977.74     1000.68     14.53 o 
   0   8   9      120.83      116.46      6.00 o 
   1   8   9      899.74      899.67     15.58 o 
   2   8   9       94.29       87.78      2.88 o 
   3   8   9        0.03       -0.25      1.26 o 
   4   8   9        0.48        2.16      0.91 o 
   5   8   9      123.53      132.58      7.68 o 
  -4   9   9       69.81       70.89      3.85 o 
  -3   9   9       28.45       26.99      5.21 o 
  -2   9   9      117.14      113.46      4.70 o 
  -1   9   9      102.77      100.64      4.45 o 
   0   9   9     1369.21     1440.00     33.99 o 
   1   9   9       63.01       63.16      3.93 o 
   2   9   9        0.95       -0.71      1.26 o 
   3   9   9      206.03      224.95      7.75 o 
   4   9   9       12.75        8.27      2.80 o 
  -4  10   9       72.36       67.97     13.36 o 
  -3  10   9       13.95        9.00      2.21 o 
  -2  10   9       21.99       23.95      5.06 o 
  -1  10   9       93.74       92.59      7.97 o 
   0  10   9       99.35       86.22     11.56 o 
   1  10   9        0.89       -0.47      2.45 o 
   2  10   9      486.10      502.22     11.82 o 
   3  10   9       46.52       40.38      4.30 o 
   4  10   9       53.22       69.05      8.65 o 
  -3  11   9      380.60      439.30     33.90 o 
  -2  11   9        8.81        4.38      2.23 o 
  -1  11   9       66.19       64.77      8.81 o 
   0  11   9       37.75       35.92      9.61 o 
   1  11   9        1.07        1.76      1.63 o 
   2  11   9        0.19        2.28      1.90 o 
   3  11   9       70.32       76.15     16.39 o 
  -2  12   9      373.06      415.18     17.61 o 
  -1  12   9        0.02        0.59      2.47 o 
   0  12   9        4.75        2.94      2.62 o 
   1  12   9       84.91       91.08      9.87 o 
   2  12   9      513.67      637.81     29.82 o 
  -6   0  10      291.10      312.73     15.89 o 
  -4   0  10       44.02       47.51     11.21 o 
  -2   0  10     2208.88     1997.94     44.85 o 
   0   0  10     6813.80     6250.99    120.89 o 
   2   0  10      991.14     1009.88     16.78 o 
   4   0  10      272.29      237.01     10.15 o 
   6   0  10      212.28      238.95     13.95 o 
  -6   1  10       77.06       69.21     18.95 o 
  -5   1  10       57.89       61.52      3.78 o 
  -3   1  10        4.49        3.34      1.59 o 
  -2   1  10     2813.53     2737.42     62.24 o 
  -1   1  10     2815.72     2829.87     40.03 o 
   0   1  10      124.33      127.02      2.04 o 
   1   1  10     2064.24     1947.00     15.91 o 
   2   1  10      356.27      409.50      7.13 o 
   3   1  10      337.88      340.23     10.57 o 
   4   1  10      127.68      131.51     10.75 o 
   5   1  10       28.69       20.25      5.63 o 
  -5   2  10      150.32      148.73     10.57 o 
  -4   2  10      721.38      750.52     26.61 o 
  -3   2  10       33.69       31.63      7.01 o 
  -2   2  10      132.33      132.53      3.42 o 
  -1   2  10     3182.10     3051.79     29.06 o 
   0   2  10       35.53       38.16      1.92 o 
   1   2  10     1883.16     1998.29     17.57 o 
   2   2  10     3524.81     3374.98     85.39 o 
   3   2  10      136.13      123.47      8.86 o 
   4   2  10       25.57       25.81      5.52 o 
   5   2  10       69.76       49.19     11.66 o 
   6   2  10        2.97        4.56      2.71 o 
  -6   3  10        6.96        5.14      2.88 o 
  -5   3  10        0.02        1.64      1.51 o 
  -4   3  10       63.68       73.34     10.50 o 
  -3   3  10      210.09      210.81      6.60 o 
  -2   3  10      877.68      862.48      8.51 o 
  -1   3  10       74.05       80.62      2.04 o 
   0   3  10      388.22      365.20      5.01 o 
   1   3  10        0.69        2.28      0.43 o 
   2   3  10     1024.02     1030.64     12.52 o 
   3   3  10      242.56      261.42     15.82 o 
   4   3  10       54.36       67.12     17.73 o 
   5   3  10       37.43       28.25      5.47 o 
   6   3  10      261.48      276.31     11.41 o 
  -6   4  10        8.17        6.45      3.38 o 
  -5   4  10       65.25       58.96     10.28 o 
  -4   4  10        5.98        9.18      2.74 o 
  -3   4  10     1363.55     1426.23     33.99 o 
  -2   4  10        0.13        0.93      0.52 o 
  -1   4  10     1099.84     1155.91     15.61 o 
   0   4  10        2.13        1.06      0.46 o 
   1   4  10        3.94        0.57      0.35 o 
   2   4  10       32.43       25.57      3.83 o 
   3   4  10     1636.11     1690.21     46.79 o 
   4   4  10      439.06      435.60     14.93 o 
   5   4  10      946.21     1006.31     37.74 o 
   6   4  10        0.44        5.70      3.74 o 
  -6   5  10      147.02      128.69     18.00 o 
  -5   5  10        0.10        3.37      1.64 o 
  -4   5  10       98.65       94.10      5.41 o 
  -3   5  10     1335.90     1410.92     21.59 o 
  -2   5  10      840.36      843.17      5.75 o 
  -1   5  10        0.68        1.30      0.41 o 
   0   5  10       16.72        8.45      1.28 o 
   1   5  10      712.14      769.85     13.46 o 
   2   5  10       64.36       67.69      4.59 o 
   3   5  10       49.52       35.30     22.72 o 
   4   5  10      325.02      323.40     12.17 o 
   5   5  10      243.68      245.45     11.64 o 
   6   5  10       24.83       17.82      6.49 o 
  -5   6  10       26.33       25.18      4.58 o 
  -4   6  10      100.53       99.14      3.47 o 
  -3   6  10      194.26      193.48      5.76 o 
  -2   6  10      136.54      132.15      4.28 o 
  -1   6  10       29.26       24.06      2.02 o 
   0   6  10      216.57      215.44      2.41 o 
   1   6  10      185.15      175.31      7.03 o 
   2   6  10      295.66      293.49      6.60 o 
   3   6  10      199.91      202.64     11.61 o 
   4   6  10       58.55       49.25     10.89 o 
   5   6  10       13.20        7.46      2.94 o 
  -5   7  10      282.98      300.60      9.48 o 
  -4   7  10       33.20       31.58      5.96 o 
  -3   7  10      289.55      322.23      7.86 o 
  -2   7  10       22.96       25.24      3.36 o 
  -1   7  10      273.83      270.71      4.58 o 
   0   7  10        0.03        0.39      0.37 o 
   1   7  10     1031.75     1045.26     12.84 o 
   2   7  10       20.98       13.43      2.69 o 
   3   7  10     1024.59     1041.76     19.30 o 
   4   7  10       81.06       67.83      9.61 o 
   5   7  10      100.42      105.81      9.98 o 
  -5   8  10        1.56        1.37      2.05 o 
  -4   8  10        1.22        4.18      1.64 o 
  -3   8  10      198.37      201.09      4.93 o 
  -2   8  10       77.32       69.84      2.21 o 
  -1   8  10        2.71        3.60      1.06 o 
   0   8  10      404.64      426.52      8.69 o 
   1   8  10       18.12       14.21      2.95 o 
   2   8  10      162.88      175.03      5.73 o 
   3   8  10        8.51       11.43      2.42 o 
   4   8  10      159.29      148.95      5.98 o 
   5   8  10        0.43        0.00      1.83 o 
  -4   9  10        0.20       -0.20      3.70 o 
  -3   9  10        0.94        4.12      2.11 o 
  -2   9  10      226.05      235.58     11.01 o 
  -1   9  10      102.82      100.38      6.03 o 
   0   9  10      144.00      155.22     10.95 o 
   1   9  10      404.12      414.75     10.53 o 
   2   9  10       26.60       21.49      4.28 o 
   3   9  10      503.85      493.97     14.01 o 
   4   9  10       94.53       79.33      6.98 o 
  -4  10  10        4.02        2.78      2.16 o 
  -3  10  10      221.13      226.57      8.40 o 
  -2  10  10       25.02       19.36      4.01 o 
  -1  10  10      467.44      528.80     16.17 o 
   0  10  10        7.54        3.99      2.87 o 
   1  10  10      222.09      208.21     13.59 o 
   2  10  10      262.69      271.00      8.27 o 
   3  10  10        2.69        2.55      1.67 o 
  -3  11  10       64.79       60.30      7.85 o 
  -2  11  10      181.04      195.87      8.22 o 
  -1  11  10        3.47       -0.33      2.08 o 
   0  11  10        2.15        1.62      2.08 o 
   1  11  10        0.00       -0.72      2.19 o 
   2  11  10      136.98      125.74      8.94 o 
   3  11  10        0.24        2.75      2.23 o 
  -1  12  10      109.88      117.51      6.64 o 
   0  12  10        2.51        3.06      1.90 o 
   1  12  10      107.60      112.30      8.06 o 
  -5   0  11      351.89      400.69     19.09 o 
  -3   0  11      160.59      173.13      9.35 o 
  -1   0  11      308.36      342.74      6.86 o 
   1   0  11        1.07        0.90      0.69 o 
   3   0  11      648.76      711.68     15.71 o 
   5   0  11       67.16       62.98      6.43 o 
  -6   1  11        5.90        2.48      2.53 o 
  -5   1  11       28.64       24.44      5.82 o 
  -3   1  11      705.50      726.30     12.28 o 
  -2   1  11      175.70      150.50      6.49 o 
  -1   1  11      788.73      744.21     10.10 o 
   0   1  11      310.18      319.23      4.97 o 
   1   1  11      823.33      909.67     10.01 o 
   2   1  11     2008.46     2015.74     23.56 o 
   3   1  11       19.07       28.10      5.15 o 
   4   1  11      182.02      202.13      8.77 o 
   5   1  11       26.24       26.76      6.43 o 
   6   1  11      104.70       89.44     31.00 o 
  -5   2  11        5.62        6.74      3.20 o 
  -4   2  11        1.43        3.45      3.35 o 
  -3   2  11     1447.55     1420.98     28.66 o 
  -2   2  11       70.65       77.11      3.38 o 
  -1   2  11      698.02      704.39     14.03 o 
   0   2  11     1501.04     1389.53     17.30 o 
   1   2  11      247.07      218.12      9.87 o 
   2   2  11       68.82       79.05      5.58 o 
   3   2  11      169.17      156.22     12.39 o 
   4   2  11     1963.12     1990.74     47.07 o 
   5   2  11       33.32       17.69      4.35 o 
   6   2  11      205.29      223.13     13.57 o 
  -6   3  11        1.13        1.34      2.02 o 
  -5   3  11       69.34       81.89      9.96 o 
  -4   3  11      119.59      130.63     17.35 o 
  -3   3  11      611.09      602.50     21.72 o 
  -2   3  11       93.45       92.73      2.42 o 
  -1   3  11       13.93       16.85      1.05 o 
   0   3  11      494.28      533.21     10.18 o 
   1   3  11      176.66      160.18      3.88 o 
   2   3  11      440.61      407.53     10.17 o 
   3   3  11      237.48      227.41      9.31 o 
   4   3  11     2042.34     2172.16     21.86 o 
   5   3  11      208.63      198.69      8.10 o 
   6   3  11        4.06        2.42      3.62 o 
  -6   4  11        0.06        2.37      1.77 o 
  -5   4  11        0.00        1.83      1.06 o 
  -4   4  11      460.84      461.90     14.10 o 
  -3   4  11      475.50      509.46     16.82 o 
  -2   4  11      220.53      206.02      7.05 o 
  -1   4  11        0.17       -0.20      0.44 o 
   0   4  11       89.78      128.33      7.37 o 
   1   4  11       45.26       58.42      2.99 o 
   2   4  11       53.33       44.82      2.31 o 
   3   4  11      718.05      687.51     14.13 o 
   4   4  11        0.80        1.41      2.13 o 
   5   4  11       20.54        8.08     11.31 o 
   6   4  11      411.74      471.38     21.01 o 
  -6   5  11       89.44       40.53     25.26 o 
  -5   5  11      365.29      386.57     15.13 o 
  -4   5  11       18.84       17.22      3.41 o 
  -3   5  11      111.92      109.38      6.80 o 
  -2   5  11      223.49      202.36      6.83 o 
  -1   5  11        0.26        0.64      0.28 o 
   0   5  11      449.51      489.87      9.72 o 
   1   5  11       21.19       26.90      1.60 o 
   2   5  11      535.05      535.58      5.49 o 
   3   5  11       10.04        4.29      1.89 o 
   4   5  11      428.14      444.31     11.56 o 
   5   5  11      215.03      210.77     15.23 o 
  -5   6  11       20.10       14.18      4.10 o 
  -4   6  11        0.96        2.42      1.27 o 
  -3   6  11      811.03      811.12     15.05 o 
  -2   6  11      135.12      129.23      7.03 o 
  -1   6  11      729.93      769.74     10.76 o 
   0   6  11      260.83      269.01      2.83 o 
   1   6  11      567.40      590.79      4.65 o 
   2   6  11       53.27       49.41      3.47 o 
   3   6  11      234.42      235.42      7.48 o 
   4   6  11      205.16      202.79     12.00 o 
   5   6  11      178.06      179.55      7.70 o 
  -5   7  11        0.01        1.33      1.18 o 
  -4   7  11        2.22        1.38      1.19 o 
  -3   7  11      375.49      398.40      8.77 o 
  -2   7  11      152.17      153.52      4.39 o 
  -1   7  11      212.22      215.46      9.01 o 
   0   7  11       11.72       11.02      1.40 o 
   1   7  11       46.43       45.04      3.21 o 
   2   7  11      593.86      603.08      9.89 o 
   3   7  11      169.08      146.20      5.88 o 
   4   7  11      179.58      187.79     12.05 o 
   5   7  11       25.57       15.13      5.50 o 
  -5   8  11        9.47        6.66      2.87 o 
  -4   8  11        0.00        2.01      1.50 o 
  -3   8  11       55.60       60.69      4.27 o 
  -2   8  11        0.57        2.96      2.32 o 
  -1   8  11      293.43      291.32      7.26 o 
   0   8  11       40.10       34.70      7.15 o 
   1   8  11        0.35        2.87      1.70 o 
   2   8  11        1.59        0.60      1.19 o 
   3   8  11      372.67      397.98     10.86 o 
   4   8  11       80.83       85.23      6.27 o 
  -4   9  11       30.86       21.25     11.42 o 
  -3   9  11      355.30      383.13      7.72 o 
  -2   9  11      480.85      513.29     16.45 o 
  -1   9  11      502.55      538.61     11.59 o 
   0   9  11      300.70      299.56      8.59 o 
   1   9  11       18.69       17.54      3.85 o 
   2   9  11       10.21        5.87      2.45 o 
   3   9  11       15.85        6.35      3.42 o 
   4   9  11        0.05       -1.47      2.67 o 
  -3  10  11       50.70       29.32      6.49 o 
  -2  10  11       62.05       53.24      7.46 o 
  -1  10  11      146.75      139.95     10.40 o 
   0  10  11       98.62       94.55      5.72 o 
   1  10  11        8.58        4.98      3.26 o 
   2  10  11       88.54       85.79      8.90 o 
   3  10  11      144.14      135.70      7.17 o 
  -3  11  11       36.62       37.82      9.84 o 
  -2  11  11       14.64        7.12      3.46 o 
  -1  11  11       90.83      102.59      6.26 o 
   0  11  11       21.21       14.36      4.82 o 
   1  11  11       72.75       80.04      8.94 o 
   2  11  11       29.67       17.61      8.78 o 
   3  11  11       52.96       33.39     13.22 o 
  -1  12  11        5.52        1.73      2.16 o 
   0  12  11       18.22       18.57      6.69 o 
   1  12  11        2.68        4.08      2.91 o 
  -6   0  12      117.62      112.90     23.74 o 
  -4   0  12       94.66       87.29     11.19 o 
  -2   0  12    11603.57    11092.33    221.28 o 
   0   0  12     1240.02     1179.15     15.00 o 
   2   0  12     4997.61     5224.69    227.63 o 
   4   0  12      197.18      221.76     14.64 o 
  -6   1  12       95.31       90.52     11.27 o 
  -5   1  12       89.28       88.01      6.85 o 
  -3   1  12       86.93       95.24      8.82 o 
  -2   1  12      768.57      797.36     26.25 o 
  -1   1  12     3105.04     3139.66     40.06 o 
   0   1  12      212.44      189.85      7.20 o 
   1   1  12      628.10      639.85      7.78 o 
   2   1  12      220.18      215.83      9.57 o 
   3   1  12        5.59        4.02      1.44 o 
   4   1  12        4.39        2.70      0.86 o 
   5   1  12      301.87      319.39     10.76 o 
  -6   2  12        5.58        5.25      2.39 o 
  -5   2  12        3.45        3.54      2.61 o 
  -4   2  12        9.16        6.57      1.68 o 
  -3   2  12      942.58      971.63     10.76 o 
  -2   2  12       13.85       21.52      2.04 o 
  -1   2  12        6.93       10.20      1.11 o 
   0   2  12      169.83      141.20      7.28 o 
   1   2  12      171.52      226.66      5.33 o 
   2   2  12       35.03       46.35      4.59 o 
   3   2  12      525.44      561.98     16.18 o 
   4   2  12       10.50       10.48      3.02 o 
   5   2  12        7.33        3.92      2.26 o 
   6   2  12      128.16      122.53     21.32 o 
  -6   3  12      242.76      255.26     11.82 o 
  -5   3  12       32.05       26.00      6.15 o 
  -4   3  12      726.04      773.91     23.72 o 
  -3   3  12     1000.09     1050.87     36.47 o 
  -2   3  12     1795.65     1755.75     30.43 o 
  -1   3  12      908.75      947.98      8.56 o 
   0   3  12     1849.95     1865.31     32.59 o 
   1   3  12       10.11        6.91      2.18 o 
   2   3  12      102.21      111.06      3.75 o 
   3   3  12        2.12        1.79      2.35 o 
   4   3  12      721.76      717.30     27.70 o 
   5   3  12        9.68        2.46      2.49 o 
   6   3  12      124.06      135.77      9.97 o 
  -6   4  12        0.01        1.18      1.92 o 
  -5   4  12      237.38      247.09      8.95 o 
  -4   4  12      140.02      138.70      9.63 o 
  -3   4  12     2548.84     2562.56     44.67 o 
  -2   4  12      511.00      518.16      6.46 o 
  -1   4  12       67.39       69.43      2.13 o 
   0   4  12      149.86      154.50      9.02 o 
   1   4  12       41.01       46.79      2.01 o 
   2   4  12        0.08        0.62      0.72 o 
   3   4  12      446.98      461.88     11.04 o 
   4   4  12        2.99        1.60      2.50 o 
   5   4  12        0.73        2.15      1.93 o 
   6   4  12        4.18        1.64      2.90 o 
  -5   5  12       13.60        9.44      2.84 o 
  -4   5  12      612.02      662.46     19.03 o 
  -3   5  12      240.64      249.36      5.90 o 
  -2   5  12      662.75      672.54     14.52 o 
  -1   5  12      354.78      385.71      6.01 o 
   0   5  12       10.69       11.55      1.69 o 
   1   5  12        3.56        1.16      0.48 o 
   2   5  12      378.04      393.72     10.75 o 
   3   5  12      210.58      213.77      6.20 o 
   4   5  12      139.39      133.58      5.89 o 
   5   5  12      132.24      143.48     11.09 o 
  -5   6  12       15.47       14.22      3.33 o 
  -4   6  12       67.52       72.21      5.45 o 
  -3   6  12      367.63      347.06     15.11 o 
  -2   6  12     1257.08     1265.06     19.33 o 
  -1   6  12       11.00        9.68      2.47 o 
   0   6  12        0.62        0.72      0.52 o 
   1   6  12      197.72      184.04      4.12 o 
   2   6  12      179.08      161.87      7.70 o 
   3   6  12        0.21        1.25      1.85 o 
   4   6  12      306.82      288.99      9.58 o 
   5   6  12       28.52       20.13      5.56 o 
  -5   7  12        1.22        0.97      1.14 o 
  -4   7  12       31.59       17.49      4.67 o 
  -3   7  12        3.46        2.74      0.87 o 
  -2   7  12       26.63       23.79      3.82 o 
  -1   7  12     1007.15     1057.54     16.57 o 
   0   7  12       73.28       73.51      5.48 o 
   1   7  12      232.28      229.77      5.10 o 
   2   7  12       24.67       26.57      3.28 o 
   3   7  12      155.99      123.55      7.10 o 
   4   7  12      144.21      128.51     13.79 o 
   5   7  12       10.28        7.78      3.13 o 
  -4   8  12        7.10        3.04      0.87 o 
  -3   8  12      788.89      836.21     17.86 o 
  -2   8  12     2464.08     2675.17     25.16 o 
  -1   8  12      346.64      352.52      7.95 o 
   0   8  12     1063.70     1156.66     27.31 o 
   1   8  12       19.33       13.53      4.21 o 
   2   8  12       39.32       47.30      3.69 o 
   3   8  12       33.39       21.28      4.75 o 
   4   8  12       29.33        8.85      3.75 o 
  -4   9  12       11.80        4.84      3.35 o 
  -3   9  12      113.25      107.71      9.91 o 
  -2   9  12        8.07        5.98      1.98 o 
  -1   9  12       28.26       23.29      4.63 o 
   0   9  12        4.12        7.32      2.03 o 
   1   9  12      290.80      285.71      8.20 o 
   2   9  12       74.99       74.10      5.31 o 
   3   9  12       14.98       10.91      2.93 o 
   4   9  12      168.20      157.84      9.34 o 
  -3  10  12      348.95      374.16     14.04 o 
  -2  10  12       12.90        7.95      3.72 o 
  -1  10  12        2.46        2.18      2.06 o 
   0  10  12      175.38      170.91     10.26 o 
   1  10  12        1.82        3.27      2.66 o 
   2  10  12        1.35        1.35      1.50 o 
   3  10  12       52.73       40.80     10.62 o 
  -2  11  12      117.49      149.23      9.47 o 
  -1  11  12        7.28        1.81      1.72 o 
   0  11  12      163.88      159.67     10.72 o 
   1  11  12        0.13        0.26      1.14 o 
   2  11  12      310.01      372.55     17.11 o 
  -1  12  12      118.27      108.30      7.66 o 
   0  12  12       28.96       16.62      6.88 o 
   1  12  12        0.28       -0.07      2.54 o 
  -5   0  13      364.34      383.54     16.51 o 
  -1   0  13      480.47      590.41     12.69 o 
   1   0  13     4694.43     4613.30     63.59 o 
   3   0  13      137.74      154.16      9.60 o 
   5   0  13     1650.88     1542.98     20.82 o 
  -6   1  13      153.39      149.99     21.45 o 
  -5   1  13        1.76        0.97      1.88 o 
  -4   1  13      149.81      150.39     13.26 o 
  -3   1  13       55.59       59.01      5.10 o 
  -2   1  13     1484.81     1490.10     30.07 o 
  -1   1  13       13.51       14.41      2.43 o 
   0   1  13     2008.68     1908.56     29.69 o 
   1   1  13      231.42      214.55      5.83 o 
   2   1  13     1230.16     1285.61     27.63 o 
   3   1  13       27.31       35.28      6.30 o 
   4   1  13      150.31      180.34      7.61 o 
   6   1  13       37.85       34.58     10.75 o 
  -6   2  13        8.04        5.46      2.00 o 
  -5   2  13      100.61       91.11     22.88 o 
  -4   2  13       95.85      101.91      6.91 o 
  -3   2  13      151.44      144.82      8.12 o 
  -2   2  13       97.76       83.53      2.40 o 
  -1   2  13     1294.27     1263.80     18.88 o 
   0   2  13      135.20      124.73      3.51 o 
   1   2  13        0.42        2.94      1.03 o 
   2   2  13        2.88        4.52      1.47 o 
   3   2  13       21.64       23.57      5.05 o 
   4   2  13      689.45      748.19     22.76 o 
   5   2  13       32.12       29.28      8.50 o 
   6   2  13       92.48       99.63      9.20 o 
  -6   3  13        9.18        7.64      2.64 o 
  -5   3  13       95.20       78.99     10.58 o 
  -4   3  13        1.30        2.63      1.07 o 
  -3   3  13      566.22      579.97     13.99 o 
  -2   3  13      614.80      618.76     11.23 o 
  -1   3  13       44.86       40.37      1.76 o 
   0   3  13      352.16      387.29      6.45 o 
   1   3  13        2.11        0.34      0.51 o 
   2   3  13      760.25      800.81      7.17 o 
   3   3  13     1130.08     1190.32     37.11 o 
   4   3  13      148.29      140.80      9.11 o 
   5   3  13      278.14      323.75     10.17 o 
   6   3  13       56.20       27.74     12.61 o 
  -6   4  13        3.10        5.16      1.90 o 
  -5   4  13        0.12        0.74      1.57 o 
  -4   4  13      329.08      337.36     10.14 o 
  -3   4  13        0.03        2.43      1.58 o 
  -2   4  13     3080.77     3001.15     17.82 o 
  -1   4  13       87.40       94.17      2.72 o 
   0   4  13      267.75      263.17      7.04 o 
   1   4  13       21.19       17.41      1.94 o 
   2   4  13      810.26      824.77      7.39 o 
   3   4  13       67.82       62.65     10.09 o 
   4   4  13      671.02      696.73     16.20 o 
   5   4  13        2.37        4.24      2.80 o 
  -5   5  13       36.45       27.54      4.65 o 
  -4   5  13      343.16      349.90     12.96 o 
  -3   5  13       27.27       24.21      3.48 o 
  -2   5  13      364.79      386.52     10.33 o 
  -1   5  13      139.65      138.09      8.64 o 
   0   5  13      159.98      194.07      5.80 o 
   1   5  13      229.33      210.85      9.43 o 
   2   5  13      659.06      668.65     10.93 o 
   3   5  13      727.22      765.93     18.18 o 
   4   5  13       50.46       38.35      5.98 o 
   5   5  13      247.13      257.23      8.89 o 
  -5   6  13        1.80        2.00      1.28 o 
  -4   6  13        1.73        2.03      1.39 o 
  -3   6  13        1.07        1.90      1.07 o 
  -2   6  13      817.72      810.33     14.65 o 
  -1   6  13     1442.05     1519.31     24.08 o 
   0   6  13       22.23       17.69      2.91 o 
   1   6  13        0.98        0.99      0.94 o 
   2   6  13       40.35       37.01      6.05 o 
   3   6  13       90.62       92.16      7.38 o 
   4   6  13      191.59      212.16      8.51 o 
   5   6  13       52.53       33.21     11.70 o 
  -5   7  13        7.63        3.64      1.75 o 
  -4   7  13      446.10      462.61     21.90 o 
  -3   7  13       54.59       48.22      4.98 o 
  -2   7  13        0.19        1.21      0.88 o 
  -1   7  13       41.56       37.57      4.21 o 
   0   7  13      464.20      456.47      8.34 o 
   1   7  13      149.03      147.23      4.57 o 
   2   7  13      268.48      262.17      7.15 o 
   3   7  13       84.10       87.51      6.64 o 
   4   7  13        7.16        4.86      2.50 o 
   5   7  13        0.22        0.17      2.68 o 
  -4   8  13      198.37      188.53     11.75 o 
  -3   8  13       82.82       70.80      3.99 o 
  -2   8  13      409.80      389.95     15.56 o 
  -1   8  13       34.25       25.44      2.71 o 
   0   8  13        3.19        2.70      1.48 o 
   1   8  13      992.99     1017.64     24.55 o 
   2   8  13       10.57       11.71      2.61 o 
   3   8  13       92.87       89.01      5.02 o 
   4   8  13        0.03        0.14      2.09 o 
  -4   9  13       95.66      101.47     16.26 o 
  -3   9  13      256.24      263.12      9.49 o 
  -2   9  13      262.81      251.76      9.59 o 
  -1   9  13       19.30       13.24      3.01 o 
   0   9  13      316.81      319.53     15.36 o 
   1   9  13       13.91       12.29      3.76 o 
   2   9  13      338.14      338.10      8.50 o 
   3   9  13      153.00      152.15      7.09 o 
   4   9  13       23.06       12.60      3.63 o 
  -3  10  13       10.56        3.08      2.33 o 
  -2  10  13        6.07        4.17      2.78 o 
  -1  10  13       54.47       51.00     11.51 o 
   0  10  13       17.82       16.33      5.71 o 
   1  10  13        1.75        1.21      1.92 o 
   2  10  13        3.89        3.23      1.81 o 
   3  10  13      250.35      240.41     11.60 o 
  -2  11  13      159.99      141.92     15.16 o 
  -1  11  13      148.67      167.68      7.72 o 
   0  11  13        2.81       -0.74      1.84 o 
   1  11  13        4.69        4.97      2.47 o 
   2  11  13        0.41        2.52      2.39 o 
   0  12  13        1.70        3.24      2.24 o 
  -6   0  14       69.20       42.93     16.38 o 
  -4   0  14      190.19      205.53     10.56 o 
  -2   0  14     4994.32     4965.05    147.88 o 
   0   0  14      538.63      613.51      8.43 o 
   2   0  14      105.89       71.60      3.84 o 
   4   0  14      116.78      128.97     10.62 o 
   6   0  14        8.68        4.59      3.97 o 
  -6   1  14      265.03      257.77     18.03 o 
  -5   1  14        8.04        7.32      2.52 o 
  -4   1  14       46.31       33.89      6.63 o 
  -3   1  14      472.67      476.79     14.14 o 
  -2   1  14       29.14       31.37      1.82 o 
  -1   1  14       92.79       86.16      4.34 o 
   0   1  14      885.08      831.80     19.38 o 
   1   1  14      457.33      481.22      5.98 o 
   2   1  14      196.42      182.85      5.93 o 
   3   1  14     1951.28     2057.96     56.46 o 
   4   1  14      101.23       90.75      9.25 o 
   5   1  14       74.11       57.58     12.89 o 
   6   1  14       94.43       55.87     19.53 o 
  -6   2  14        0.55        2.57      2.26 o 
  -5   2  14      642.51      701.14     21.82 o 
  -4   2  14      226.22      237.25      8.38 o 
  -3   2  14     1199.97     1239.89     60.29 o 
  -2   2  14      437.39      446.90      8.09 o 
  -1   2  14       39.75       33.62      2.86 o 
   0   2  14      187.65      212.22      6.09 o 
   1   2  14     2026.53     2050.18     21.15 o 
   2   2  14      840.50      875.00      7.77 o 
   3   2  14       71.20       85.42      8.18 o 
   4   2  14      311.08      306.97     11.01 o 
   5   2  14      511.08      528.39     17.73 o 
   6   2  14       28.80       15.26      5.10 o 
  -6   3  14      182.91      166.94     14.18 o 
  -5   3  14       16.54       14.28      4.12 o 
  -4   3  14      106.23       95.62      5.76 o 
  -3   3  14        0.71        1.34      2.12 o 
  -2   3  14      448.32      465.54      7.07 o 
  -1   3  14        3.15        2.33      0.47 o 
   0   3  14        0.30        1.31      0.72 o 
   1   3  14      305.15      303.23      8.17 o 
   2   3  14      601.64      649.29      8.09 o 
   3   3  14        4.75        1.97      2.51 o 
   4   3  14      260.87      236.81      7.83 o 
   5   3  14       84.37       76.84      9.09 o 
   6   3  14      104.83       86.88     19.46 o 
  -5   4  14        2.85        3.84      1.62 o 
  -4   4  14      130.54      118.41      6.22 o 
  -3   4  14        5.21        5.91      1.53 o 
  -2   4  14       83.20       83.77      6.03 o 
  -1   4  14        0.10        0.57      0.58 o 
   0   4  14      233.09      247.29      7.35 o 
   1   4  14      241.53      236.76      4.06 o 
   2   4  14        3.97        3.12      1.10 o 
   3   4  14      654.36      655.50     15.21 o 
   4   4  14      329.45      309.86     10.84 o 
   5   4  14      228.21      215.02     14.03 o 
  -5   5  14       36.37       21.62      4.45 o 
  -4   5  14       18.03       16.84      2.79 o 
  -3   5  14        0.89        1.70      0.73 o 
  -2   5  14        1.33        1.92      0.84 o 
  -1   5  14      374.74      411.37     10.31 o 
   0   5  14      948.34      974.42      8.57 o 
   1   5  14      237.33      234.12      7.41 o 
   2   5  14      175.78      177.07      8.42 o 
   3   5  14      100.16       99.73     10.59 o 
   4   5  14       20.17       21.80      3.50 o 
   5   5  14       47.93       40.85      7.50 o 
  -5   6  14       32.06       23.83      4.97 o 
  -4   6  14      886.40      914.23     16.50 o 
  -3   6  14       14.87       13.39      2.21 o 
  -2   6  14     1158.26     1185.71     28.41 o 
  -1   6  14      216.22      206.42      5.24 o 
   0   6  14      247.99      283.37      5.67 o 
   1   6  14        6.99        8.95      1.62 o 
   2   6  14     2311.79     2431.66     16.43 o 
   3   6  14        0.77        1.49      0.85 o 
   4   6  14       83.34       72.45     11.20 o 
   5   6  14       25.06       13.51      5.08 o 
  -5   7  14        4.19        2.25      1.44 o 
  -4   7  14       75.59       61.50      9.17 o 
  -3   7  14        0.12        3.05      1.94 o 
  -2   7  14       14.00       12.91      2.04 o 
  -1   7  14      155.51      169.45      4.55 o 
   0   7  14      153.67      152.39      7.53 o 
   1   7  14      323.30      307.95      7.12 o 
   2   7  14      370.96      340.10      8.84 o 
   3   7  14      558.01      596.08     17.09 o 
   4   7  14       54.64       43.44     11.16 o 
   5   7  14       20.47       15.77      5.29 o 
  -4   8  14        0.05        0.19      2.81 o 
  -3   8  14       34.19       27.55      4.50 o 
  -2   8  14       68.70       78.39      7.20 o 
  -1   8  14       81.19       72.75      3.24 o 
   0   8  14        0.13        3.22      1.60 o 
   1   8  14       47.15       52.22      9.25 o 
   2   8  14        8.84        7.64      1.97 o 
   3   8  14       95.70       93.15      6.83 o 
   4   8  14      174.40      187.38     10.20 o 
  -4   9  14        0.02        2.38      2.84 o 
  -3   9  14        1.48        1.46      1.68 o 
  -2   9  14       52.39       45.85      4.18 o 
  -1   9  14       68.31       69.81      4.33 o 
   0   9  14      754.38      758.79     17.14 o 
   1   9  14      425.01      402.73     10.13 o 
   2   9  14       59.09       72.74     10.30 o 
   3   9  14       68.27       78.27      6.38 o 
   4   9  14        5.56        5.99      2.61 o 
  -3  10  14       17.02       11.19      3.94 o 
  -2  10  14       39.21       32.29      8.84 o 
  -1  10  14      374.06      397.18     16.74 o 
   0  10  14        0.64       -0.10      1.41 o 
   1  10  14      242.97      257.08     15.28 o 
   2  10  14       19.05       14.33      4.33 o 
   3  10  14        0.12       -0.03      2.42 o 
  -2  11  14       77.79       71.87     10.88 o 
  -1  11  14       93.12       77.49      7.83 o 
   0  11  14       12.99        8.12      3.28 o 
   1  11  14        1.89        4.19      3.15 o 
   2  11  14        1.53       -2.40      2.40 o 
  -5   0  15       61.94       69.56     11.44 o 
  -3   0  15      324.06      379.73     12.85 o 
  -1   0  15     2471.46     2348.45     38.39 o 
   1   0  15        4.02        1.00      0.70 o 
   3   0  15       10.23        3.38      3.46 o 
   5   0  15     1222.55     1401.10     42.77 o 
  -6   1  15      450.61      509.00     34.27 o 
  -5   1  15        6.81        9.66      2.52 o 
  -4   1  15       15.90       19.14      3.01 o 
  -3   1  15      473.49      488.54     10.00 o 
  -2   1  15       92.92      100.21      4.90 o 
  -1   1  15      596.78      617.02     13.44 o 
   0   1  15     1511.70     1517.82     30.12 o 
   1   1  15      495.11      495.79     11.48 o 
   2   1  15       38.83       44.17      4.22 o 
   3   1  15      111.24      130.42     12.51 o 
   4   1  15      174.27      158.77      7.00 o 
   5   1  15        5.37        4.60      6.01 o 
   6   1  15       59.32       44.44     17.48 o 
  -6   2  15      119.45      115.16     20.75 o 
  -5   2  15       42.04       34.08      8.37 o 
  -4   2  15      580.21      598.29     16.33 o 
  -3   2  15       25.23       30.84      4.22 o 
  -2   2  15      386.50      384.78      4.56 o 
  -1   2  15       45.61       39.31      3.11 o 
   0   2  15      292.47      292.50      4.84 o 
   1   2  15      637.45      631.50     13.69 o 
   2   2  15       41.22       38.01      7.68 o 
   3   2  15      179.80      185.35      4.87 o 
   4   2  15       86.29       62.42      7.69 o 
   5   2  15      192.35      174.10     14.68 o 
   6   2  15      243.57      266.31     14.19 o 
  -5   3  15      929.62     1005.64     30.03 o 
  -4   3  15       49.60       49.11      4.82 o 
  -3   3  15      142.21      134.51      4.34 o 
  -2   3  15      321.43      324.03      6.22 o 
  -1   3  15      766.04      793.83     17.38 o 
   0   3  15      271.86      308.35      7.88 o 
   1   3  15     1831.62     1864.28     41.18 o 
   2   3  15     1022.96      943.60     52.68 o 
   3   3  15       87.93       84.16      6.62 o 
   4   3  15       38.10       19.54      5.88 o 
   5   3  15       71.61       52.18      9.17 o 
  -5   4  15        2.33        4.28      1.27 o 
  -4   4  15     1087.01     1172.98     19.92 o 
  -3   4  15      264.88      250.60      6.11 o 
  -2   4  15     1387.34     1447.81     19.40 o 
  -1   4  15       20.07       21.37      3.07 o 
   0   4  15        5.71       10.74      2.29 o 
   1   4  15       38.87       42.68      4.28 o 
   2   4  15      195.07      211.87      6.94 o 
   3   4  15        1.96        1.66      1.43 o 
   4   4  15      451.11      477.27     11.90 o 
   5   4  15        5.31        2.53      1.82 o 
  -5   5  15      259.84      256.19      9.66 o 
  -4   5  15        2.27        1.98      1.77 o 
  -3   5  15      153.08      145.90      4.75 o 
  -2   5  15       92.16       99.58      5.54 o 
  -1   5  15      481.31      465.69     11.57 o 
   0   5  15      528.99      564.39     14.02 o 
   1   5  15       31.93       19.50      5.24 o 
   2   5  15     1457.16     1553.10     30.87 o 
   3   5  15        2.64        2.18      1.50 o 
   4   5  15        5.22        3.34      2.54 o 
   5   5  15        1.57        5.34      2.24 o 
  -5   6  15        0.01        0.99      1.86 o 
  -4   6  15      129.51      137.75      4.72 o 
  -3   6  15      102.93       98.92      3.50 o 
  -2   6  15      154.40      143.10      6.85 o 
  -1   6  15      462.36      463.81     10.59 o 
   0   6  15        0.18        0.41      0.99 o 
   1   6  15      183.83      208.91      6.63 o 
   2   6  15      146.55      164.79     29.39 o 
   3   6  15        1.39        2.27      1.25 o 
   4   6  15      178.59      195.51      6.68 o 
   5   6  15        0.53        3.47      3.12 o 
  -4   7  15        8.59        5.44      1.84 o 
  -3   7  15        6.95        4.23      1.28 o 
  -2   7  15        1.17        1.03      0.62 o 
  -1   7  15      129.59      136.72      4.47 o 
   0   7  15     1348.53     1395.70     27.79 o 
   1   7  15       80.65       60.61      8.37 o 
   2   7  15        8.85        4.61      1.46 o 
   3   7  15       97.34       87.12     11.91 o 
   4   7  15      198.17      201.03     14.63 o 
  -4   8  15       29.58       15.60      3.99 o 
  -3   8  15      195.24      208.66      6.66 o 
  -2   8  15        0.66        0.28      0.76 o 
  -1   8  15      905.41      956.19     16.54 o 
   0   8  15       81.79       72.26      4.73 o 
   1   8  15       17.29       20.20      4.16 o 
   2   8  15      129.63      150.76      6.93 o 
   3   8  15        9.88        5.92      2.31 o 
   4   8  15       29.15       20.15      5.82 o 
  -3   9  15        5.68        7.82      2.86 o 
  -2   9  15        4.57        4.75      2.75 o 
  -1   9  15      385.92      397.39      9.98 o 
   0   9  15       90.50       78.24      5.50 o 
   1   9  15      308.60      285.27     10.57 o 
   2   9  15      117.17      104.37      6.66 o 
   3   9  15        0.03       -0.70      1.44 o 
  -3  10  15      104.48       82.93      7.88 o 
  -2  10  15      120.85      128.74      8.04 o 
  -1  10  15        0.02        0.87      2.42 o 
   0  10  15       12.87       13.02      3.55 o 
   1  10  15      119.55      120.23      7.00 o 
   2  10  15        0.75        2.90      1.41 o 
   3  10  15        6.36        3.32      2.23 o 
  -2  11  15       83.92       75.04      6.18 o 
  -1  11  15       15.88       10.13      4.83 o 
   0  11  15       67.63       52.69      7.94 o 
   1  11  15      311.88      315.24     17.09 o 
  -6   0  16      510.51      551.72     37.22 o 
  -4   0  16        4.19        5.26      3.79 o 
  -2   0  16      467.85      481.95     16.99 o 
   0   0  16     6118.29     6003.69    236.85 o 
   2   0  16      710.25      760.18     11.25 o 
   4   0  16      548.78      578.84     15.40 o 
  -6   1  16        3.92        4.15      5.13 o 
  -5   1  16      306.71      345.68      9.21 o 
  -4   1  16      125.35      123.97      5.78 o 
  -3   1  16        0.22        1.67      0.74 o 
  -2   1  16       36.72       26.58      2.25 o 
  -1   1  16      446.82      457.42     10.23 o 
   0   1  16      171.06      168.46      4.96 o 
   1   1  16     2580.55     2529.84     47.94 o 
   2   1  16      163.12      172.11      8.98 o 
   3   1  16        1.36       -0.40      1.26 o 
   4   1  16        1.32        2.02      2.62 o 
   5   1  16       26.12       17.92      5.13 o 
  -5   2  16      154.14      165.39      9.67 o 
  -4   2  16        0.18        2.02      1.85 o 
  -3   2  16        3.75        5.53      1.55 o 
  -2   2  16        1.29        0.72      0.34 o 
  -1   2  16      807.80      785.89     19.58 o 
   0   2  16     1563.40     1468.73     31.38 o 
   1   2  16      460.37      478.86      4.88 o 
   2   2  16        2.35        2.02      0.88 o 
   3   2  16      222.45      197.69      9.98 o 
   4   2  16        2.77        1.06      1.25 o 
   5   2  16      669.15      664.57     23.00 o 
  -5   3  16        0.39        2.31      1.83 o 
  -4   3  16      225.65      223.33     19.42 o 
  -3   3  16        0.28        1.64      1.06 o 
  -2   3  16       80.06       70.09      2.48 o 
  -1   3  16      734.65      746.32      6.81 o 
   0   3  16      624.24      657.03      8.89 o 
   1   3  16      167.20      131.36     18.84 o 
   2   3  16     1924.16     1847.37     48.77 o 
   3   3  16     1723.11     1835.19     41.73 o 
   4   3  16      269.62      290.83      9.02 o 
   5   3  16       16.37       12.63      5.73 o 
  -5   4  16       72.92       53.46     10.61 o 
  -4   4  16        0.01        1.76      3.74 o 
  -3   4  16      742.06      761.85     15.48 o 
  -2   4  16       80.33       74.72      4.16 o 
  -1   4  16     1498.71     1491.22     35.46 o 
   0   4  16       50.63       64.02      5.06 o 
   1   4  16      557.42      533.21     21.23 o 
   2   4  16       34.02       28.00      4.55 o 
   3   4  16        6.38        8.91      2.49 o 
   4   4  16       43.72       42.89      8.03 o 
   5   4  16      396.79      469.85     14.79 o 
  -5   5  16       36.37       25.67      4.49 o 
  -4   5  16      373.32      390.32      7.87 o 
  -3   5  16       81.15       72.04      5.89 o 
  -2   5  16        9.64       10.75      1.31 o 
  -1   5  16       18.58       16.91      2.64 o 
   0   5  16       30.37       29.93      4.83 o 
   1   5  16     1367.61     1431.63     29.07 o 
   2   5  16      993.46      978.06     20.69 o 
   3   5  16      311.10      326.05      7.87 o 
   4   5  16      609.55      656.62     26.25 o 
   5   5  16        8.24        5.61      2.00 o 
  -5   6  16       45.08       23.07      6.66 o 
  -4   6  16        7.43        5.96      2.36 o 
  -3   6  16       61.07       50.34      3.17 o 
  -2   6  16      680.05      734.17     15.68 o 
  -1   6  16      620.58      612.03     11.15 o 
   0   6  16      955.82      983.30     17.65 o 
   1   6  16       25.36       18.48      7.15 o 
   2   6  16      150.71      130.71      7.93 o 
   3   6  16       67.29       58.33      4.57 o 
   4   6  16       55.02       40.37      7.64 o 
   5   6  16       97.28      101.86     16.19 o 
  -4   7  16      159.09      141.05      6.21 o 
  -3   7  16      217.71      220.54      5.88 o 
  -2   7  16       65.11       63.85      2.75 o 
  -1   7  16       85.09       80.60      4.30 o 
   0   7  16        1.72       -1.21      2.77 o 
   1   7  16     2309.55     2456.54     37.32 o 
   2   7  16      572.26      552.28     14.90 o 
   3   7  16       81.12       68.96      7.67 o 
   4   7  16        7.56        5.42      1.90 o 
  -4   8  16      125.19      123.08     16.51 o 
  -3   8  16      105.90      103.41      6.44 o 
  -2   8  16       74.27       80.53      2.77 o 
  -1   8  16      526.28      507.75     10.97 o 
   0   8  16      523.18      517.60     12.68 o 
   1   8  16      150.15      136.03      5.28 o 
   2   8  16      292.70      316.53      8.89 o 
   3   8  16        6.62        2.61      2.63 o 
   4   8  16       35.23       24.32      6.97 o 
  -3   9  16        4.96        5.31      3.10 o 
  -2   9  16        9.60        4.70      1.73 o 
  -1   9  16     1200.45     1260.08     19.73 o 
   0   9  16       54.96       46.81      4.43 o 
   1   9  16      106.56      101.82      7.52 o 
   2   9  16       51.60       43.24     10.41 o 
   3   9  16        5.43        2.91      1.74 o 
  -2  10  16       20.35       13.75      4.09 o 
  -1  10  16       76.43       79.90      6.54 o 
   0  10  16        5.66        1.47      1.16 o 
   1  10  16       37.48       24.85      6.29 o 
   2  10  16        1.30        2.53      1.38 o 
  -1  11  16        2.83        1.57      2.95 o 
   0  11  16       56.48       44.58     13.61 o 
   1  11  16        2.10        3.97      2.88 o 
  -5   0  17       40.31       49.06     15.48 o 
  -3   0  17     1145.55     1251.71     37.73 o 
  -1   0  17        6.16        4.31      1.70 o 
   1   0  17       24.30       20.89      4.61 o 
   3   0  17       17.88        9.65      2.59 o 
   5   0  17      153.10      132.75     12.48 o 
  -5   1  17      159.24      170.09      7.59 o 
  -4   1  17      114.62      126.03      7.18 o 
  -3   1  17      430.71      471.65      9.08 o 
  -2   1  17      236.11      215.97      4.69 o 
  -1   1  17       30.66       24.13      2.95 o 
   0   1  17      690.71      653.22     12.92 o 
   1   1  17      100.69       67.37     16.73 o 
   2   1  17      451.20      477.15     12.07 o 
   3   1  17       72.26       59.96      4.72 o 
   4   1  17      351.69      358.29     10.59 o 
   5   1  17       39.57       29.56      7.96 o 
  -5   2  17      189.79      198.01      7.96 o 
  -4   2  17      103.66      107.72      5.00 o 
  -3   2  17        2.66        2.51      1.79 o 
  -2   2  17      196.32      196.26      3.70 o 
  -1   2  17      258.01      246.68      4.49 o 
   0   2  17      748.06      713.63     37.66 o 
   1   2  17      794.16      797.74      9.72 o 
   2   2  17       28.91       39.06      5.16 o 
   3   2  17      188.75      185.80      5.91 o 
   4   2  17       92.65       68.91      5.42 o 
   5   2  17      470.55      476.86     20.50 o 
  -5   3  17      209.60      231.45     18.58 o 
  -4   3  17      389.04      390.49     10.87 o 
  -3   3  17       22.55       11.16      1.77 o 
  -2   3  17        6.81        6.44      1.32 o 
  -1   3  17     1764.84     1799.89     42.46 o 
   0   3  17      146.07      122.59      8.39 o 
   1   3  17        8.69        9.09      1.50 o 
   2   3  17        6.69        6.58      4.33 o 
   3   3  17      266.65      217.18     21.21 o 
   4   3  17        3.57        4.27      1.72 o 
   5   3  17      585.13      657.49     24.23 o 
  -5   4  17       25.67       14.43      5.70 o 
  -4   4  17       43.95       34.40      7.29 o 
  -3   4  17      184.75      163.88      8.45 o 
  -2   4  17        8.29       10.50      1.58 o 
  -1   4  17        4.02        1.28      0.92 o 
   0   4  17      310.51      325.78     10.52 o 
   1   4  17        6.14        1.43      0.50 o 
   2   4  17      393.68      370.87      8.71 o 
   3   4  17      212.18      217.20      8.78 o 
   4   4  17      433.40      420.97     12.97 o 
   5   4  17        0.07        0.58      2.27 o 
  -5   5  17      179.82      172.76      7.73 o 
  -4   5  17      330.45      335.04      8.38 o 
  -3   5  17      123.34      126.58      7.24 o 
  -2   5  17       60.48       54.67      2.40 o 
  -1   5  17       68.61       65.07      4.78 o 
   0   5  17        5.19        6.05      1.31 o 
   1   5  17      721.88      691.58     23.24 o 
   2   5  17       21.68       18.29      3.98 o 
   3   5  17        0.00        0.04      2.05 o 
   4   5  17      576.82      621.78     12.74 o 
   5   5  17      263.93      272.30     13.98 o 
  -4   6  17       28.94       18.88      4.24 o 
  -3   6  17      176.22      182.62      5.25 o 
  -2   6  17        3.37        1.89      0.88 o 
  -1   6  17      378.41      374.01     13.79 o 
   0   6  17      289.63      304.71      8.10 o 
   1   6  17      393.36      381.23     12.54 o 
   2   6  17       37.74       30.03      3.99 o 
   3   6  17      324.09      323.61      9.27 o 
   4   6  17        0.33        3.91      2.24 o 
  -4   7  17      168.23      180.26      6.35 o 
  -3   7  17       22.04       15.95      2.77 o 
  -2   7  17        4.54        3.34      0.99 o 
  -1   7  17       23.82       18.40      2.94 o 
   0   7  17       56.82       57.77      3.96 o 
   1   7  17       11.97       11.11      2.05 o 
   2   7  17      144.70      150.49     11.72 o 
   3   7  17       93.89       92.07      6.60 o 
   4   7  17      218.70      205.52     14.48 o 
  -4   8  17        0.70        0.96      1.30 o 
  -3   8  17      272.90      274.76      8.90 o 
  -2   8  17       34.61       28.92      4.88 o 
  -1   8  17      274.59      275.95     12.06 o 
   0   8  17      204.62      202.02     13.67 o 
   1   8  17      266.02      261.66      8.54 o 
   2   8  17       64.43       38.37      6.86 o 
   3   8  17        7.99        6.73      2.52 o 
   4   8  17        4.45        3.39      1.95 o 
  -3   9  17       76.40       58.90     10.76 o 
  -2   9  17        7.03        5.98      1.88 o 
  -1   9  17        2.67        2.00      1.47 o 
   0   9  17       50.14       41.98      8.31 o 
   1   9  17       90.48       84.53      6.18 o 
   2   9  17      410.38      436.43     12.58 o 
   3   9  17       52.72       53.89      8.46 o 
  -2  10  17       49.79       45.96      9.92 o 
  -1  10  17        0.03        3.22      2.04 o 
   0  10  17      575.06      641.77     18.21 o 
   1  10  17       73.97       78.18      4.77 o 
   2  10  17        3.23        3.11      2.21 o 
   0  11  17        0.88       -1.40      2.98 o 
  -4   0  18      189.74      175.00     10.81 o 
  -2   0  18        1.87        2.15      1.19 o 
   0   0  18     2480.67     2399.62     55.47 o 
   2   0  18      120.25      111.33      8.85 o 
   4   0  18      719.41      794.01     23.38 o 
  -5   1  18      273.33      294.36      9.71 o 
  -4   1  18      196.58      211.03      6.03 o 
  -3   1  18       15.23       25.20      3.92 o 
  -2   1  18       48.96       36.53      2.72 o 
  -1   1  18      417.93      419.37     10.69 o 
   0   1  18     1170.03     1183.27     15.60 o 
   1   1  18       85.73       79.73      3.78 o 
   2   1  18        0.03        0.74      1.52 o 
   3   1  18       29.06       29.26      4.12 o 
   4   1  18        0.19        0.52      1.20 o 
   5   1  18      254.67      309.19     14.66 o 
  -5   2  18      196.01      201.31      8.60 o 
  -4   2  18      209.17      190.65      7.28 o 
  -3   2  18       90.53       87.83      4.35 o 
  -2   2  18      801.62      839.93     11.76 o 
  -1   2  18        5.05        9.17      1.79 o 
   0   2  18      180.57      158.36      9.12 o 
   1   2  18       50.29       37.45      5.51 o 
   2   2  18       35.04       28.49      3.89 o 
   3   2  18       77.47       55.53      7.84 o 
   4   2  18       58.69       56.49     10.67 o 
   5   2  18        2.02        1.80      1.63 o 
  -5   3  18        5.79        2.05      1.87 o 
  -4   3  18      486.12      521.61     12.07 o 
  -3   3  18       22.00       18.09      2.94 o 
  -2   3  18      132.28      114.65      4.17 o 
  -1   3  18      674.31      689.49     16.31 o 
   0   3  18      252.98      247.22      6.48 o 
   1   3  18       26.04       22.65      3.29 o 
   2   3  18       88.70       98.90      7.25 o 
   3   3  18      338.59      359.61     12.75 o 
   4   3  18      146.37      168.20      7.12 o 
   5   3  18        1.76        1.73      3.37 o 
  -5   4  18      568.61      582.70     20.75 o 
  -4   4  18       21.47       15.00      3.73 o 
  -3   4  18      781.51      785.56     16.27 o 
  -2   4  18       81.54       89.80      4.21 o 
  -1   4  18      952.95     1001.98     16.12 o 
   0   4  18       14.07       12.08      3.14 o 
   1   4  18      560.93      597.63     11.62 o 
   2   4  18      111.19       68.13     18.45 o 
   3   4  18      150.46      161.15      4.84 o 
   4   4  18        6.28        6.65      2.38 o 
   5   4  18       42.63       27.45      6.06 o 
  -5   5  18       28.11       15.28      4.36 o 
  -4   5  18      125.78      136.31      7.75 o 
  -3   5  18        3.19        2.12      1.10 o 
  -2   5  18        1.99        0.83      0.84 o 
  -1   5  18      128.65      116.38      4.84 o 
   0   5  18       13.66       13.75      2.41 o 
   1   5  18        7.05        5.47      1.75 o 
   2   5  18      169.99      161.59      6.95 o 
   3   5  18      150.81      131.45      9.15 o 
   4   5  18      162.20      165.37     11.74 o 
   5   5  18       28.15       16.81      4.79 o 
  -4   6  18      168.66      160.63      7.11 o 
  -3   6  18       71.58       63.89      4.88 o 
  -2   6  18      365.64      393.84      7.64 o 
  -1   6  18        0.02        0.13      0.70 o 
   0   6  18       22.49       20.39      3.35 o 
   1   6  18        2.16        0.98      2.63 o 
   2   6  18      116.94      101.54      7.05 o 
   3   6  18        4.01        3.63      1.91 o 
   4   6  18       60.87       67.83      5.32 o 
  -4   7  18      131.06      130.65      6.50 o 
  -3   7  18      200.27      195.16      8.64 o 
  -2   7  18       40.13       33.41      4.01 o 
  -1   7  18      246.15      238.47      5.95 o 
   0   7  18       18.77       10.60      2.73 o 
   1   7  18       91.25       80.19      5.25 o 
   2   7  18        5.79        3.20      1.92 o 
   3   7  18        3.41        1.20      1.21 o 
   4   7  18       23.35       14.12      4.77 o 
  -3   8  18       46.46       37.22      5.86 o 
  -2   8  18      130.25      119.58      6.60 o 
  -1   8  18        0.02        1.07      1.71 o 
   0   8  18      410.49      440.40     11.48 o 
   1   8  18        0.35        1.53      1.56 o 
   2   8  18      136.98      136.11      4.94 o 
   3   8  18       74.83       70.37      6.72 o 
  -3   9  18       76.80       37.68     19.31 o 
  -2   9  18       69.11       72.27      5.57 o 
  -1   9  18      208.16      217.37      9.24 o 
   0   9  18       65.61       52.57     11.61 o 
   1   9  18      184.87      180.78      6.73 o 
   2   9  18       70.82       53.51      4.56 o 
   3   9  18        1.90        1.06      1.75 o 
  -2  10  18       51.63       26.41      9.49 o 
  -1  10  18       15.77       12.38      3.83 o 
   0  10  18       34.78       20.45      7.35 o 
   1  10  18      129.69      128.48     13.70 o 
   2  10  18        0.00        1.49      1.71 o 
  -5   0  19      507.54      599.54     20.85 o 
  -3   0  19     2304.34     2425.58     34.33 o 
  -1   0  19      267.97      282.15     10.59 o 
   1   0  19     1698.15     1803.56     60.29 o 
   3   0  19      194.59      222.24     10.27 o 
   5   0  19        1.10        3.53      2.21 o 
  -5   1  19       11.16        8.12      3.07 o 
  -4   1  19       99.77      101.66      4.75 o 
  -3   1  19      131.35      120.05      4.91 o 
  -2   1  19       40.23       52.68      3.43 o 
  -1   1  19     1028.38     1081.82     29.84 o 
   0   1  19     2261.26     2179.08     52.13 o 
   1   1  19      261.65      224.14      9.68 o 
   2   1  19     1212.86     1324.84     22.71 o 
   3   1  19        1.95        1.58      1.49 o 
   4   1  19        5.74        5.20      1.83 o 
   5   1  19       12.99        5.25      4.46 o 
  -5   2  19      232.03      273.46     15.64 o 
  -4   2  19     1074.96     1159.51     16.22 o 
  -3   2  19       33.81       32.26      4.11 o 
  -2   2  19       99.46       88.15      4.25 o 
  -1   2  19       12.29       14.90      2.44 o 
   0   2  19      716.64      700.45     16.95 o 
   1   2  19      526.31      550.38      8.23 o 
   2   2  19      122.27      104.38      5.71 o 
   3   2  19       87.51       84.62      6.81 o 
   4   2  19      145.01      136.91      7.39 o 
   5   2  19       12.71        3.80      3.42 o 
  -5   3  19       37.63       27.18      6.57 o 
  -4   3  19       14.55       13.67      2.79 o 
  -3   3  19      836.07      866.63     15.33 o 
  -2   3  19      220.95      228.59      5.10 o 
  -1   3  19      110.02       89.38      5.16 o 
   0   3  19        0.02        0.67      1.56 o 
   1   3  19       45.66       40.31      9.92 o 
   2   3  19       15.44       12.26      3.17 o 
   3   3  19      694.67      685.74     14.57 o 
   4   3  19       89.67       77.03     10.39 o 
   5   3  19       19.54       11.45      2.99 o 
  -5   4  19        0.01        1.79      1.40 o 
  -4   4  19      725.71      813.33     27.74 o 
  -3   4  19      100.66      102.39      6.00 o 
  -2   4  19      225.38      231.58      5.63 o 
  -1   4  19       30.93       20.69      5.05 o 
   0   4  19      411.52      444.32      9.96 o 
   1   4  19       31.11       21.55      4.22 o 
   2   4  19      476.76      463.51     11.99 o 
   3   4  19       81.88       80.04     10.27 o 
   4   4  19      425.18      459.79     16.22 o 
   5   4  19       54.48       40.48      9.46 o 
  -4   5  19        3.79        3.25      1.68 o 
  -3   5  19      568.03      602.57     15.41 o 
  -2   5  19      303.87      322.31      7.05 o 
  -1   5  19      301.16      287.29      7.27 o 
   0   5  19      190.20      198.17      6.38 o 
   1   5  19       15.05        8.22      2.76 o 
   2   5  19       89.80       93.94      5.58 o 
   3   5  19       56.01       45.04      7.01 o 
   4   5  19       30.22       20.16      4.60 o 
  -4   6  19      207.38      212.06      7.35 o 
  -3   6  19       12.68        9.67      2.02 o 
  -2   6  19       68.83       69.21      5.23 o 
  -1   6  19       25.72       30.57      4.22 o 
   0   6  19        0.10        0.52      0.96 o 
   1   6  19     1305.82     1352.17     30.73 o 
   2   6  19       37.58       22.04      4.57 o 
   3   6  19        2.82        0.72      1.46 o 
   4   6  19       42.71       30.21      8.70 o 
  -4   7  19        6.35        2.91      1.74 o 
  -3   7  19       19.30       13.13      3.14 o 
  -2   7  19      489.96      531.24      8.68 o 
  -1   7  19      230.70      243.36      6.60 o 
   0   7  19      397.91      415.67      9.13 o 
   1   7  19       23.27       19.08      2.85 o 
   2   7  19      774.93      814.06     22.49 o 
   3   7  19       17.53       11.45      3.83 o 
   4   7  19      122.70      135.58     13.12 o 
  -3   8  19      136.54      128.57      6.03 o 
  -2   8  19       41.73       34.73      6.39 o 
  -1   8  19      265.55      283.11      9.19 o 
   0   8  19       97.74       88.12     12.74 o 
   1   8  19      282.69      298.49      7.65 o 
   2   8  19        7.20        3.51      1.78 o 
   3   8  19       95.85       94.65      9.45 o 
  -2   9  19        1.23       -0.04      1.33 o 
  -1   9  19       36.86       25.49      5.21 o 
   0   9  19      820.22      865.36     12.02 o 
   1   9  19        0.09        0.62      1.67 o 
   2   9  19       21.42       20.09      5.94 o 
  -1  10  19        0.01       -0.25      1.68 o 
   0  10  19      166.17      159.91     10.22 o 
   1  10  19       50.89       36.52     10.93 o 
  -4   0  20     1199.07     1287.35     24.67 o 
  -2   0  20      420.30      435.84     15.88 o 
   0   0  20      121.90      131.09      9.87 o 
   2   0  20      385.63      375.44     11.47 o 
   4   0  20       17.60       21.41      5.44 o 
  -5   1  20       59.41       56.63      7.47 o 
  -4   1  20       47.07       37.24      6.40 o 
  -3   1  20       74.72       55.87      4.02 o 
  -2   1  20       69.69       74.55      4.06 o 
  -1   1  20       19.05       25.38      3.33 o 
   0   1  20      609.93      587.84     11.13 o 
   1   1  20     1389.46     1423.30     22.17 o 
   2   1  20      159.74      150.92      9.46 o 
   3   1  20      116.40      133.98      6.76 o 
   4   1  20       57.22       56.98      9.17 o 
   5   1  20       16.68        7.06      4.02 o 
  -5   2  20      158.05      136.25     10.28 o 
  -4   2  20       88.02       86.02      3.63 o 
  -3   2  20        3.57        1.73      1.03 o 
  -2   2  20       53.14       44.00      1.88 o 
  -1   2  20        0.28        0.89      0.53 o 
   0   2  20      366.48      375.44      9.08 o 
   1   2  20      250.03      238.58      7.35 o 
   2   2  20      201.05      194.86      6.04 o 
   3   2  20      339.52      323.97      8.94 o 
   4   2  20      155.88      160.06      7.51 o 
   5   2  20      417.88      480.09     17.39 o 
  -5   3  20       35.15       34.21      9.17 o 
  -4   3  20        6.11        3.87      1.33 o 
  -3   3  20      376.22      390.06     10.14 o 
  -2   3  20        2.05        0.76      0.54 o 
  -1   3  20       15.09       10.23      2.58 o 
   0   3  20     1377.55     1497.31     29.11 o 
   1   3  20      564.80      566.83     14.98 o 
   2   3  20      288.99      287.06      9.85 o 
   3   3  20      278.67      246.07     12.22 o 
   4   3  20       46.54       46.62      9.84 o 
   5   3  20       30.77       19.70      4.65 o 
  -5   4  20      150.00      133.03     16.68 o 
  -4   4  20       63.94       43.51      8.56 o 
  -3   4  20      248.54      263.99      8.48 o 
  -2   4  20        1.70        1.68      1.19 o 
  -1   4  20       53.22       48.14      3.10 o 
   0   4  20       60.24       60.19      5.68 o 
   1   4  20       17.92       14.25      2.58 o 
   2   4  20       36.89       26.88      4.98 o 
   3   4  20       59.19       41.09      6.06 o 
   4   4  20        0.00       -0.16      1.70 o 
  -4   5  20        9.15        6.48      2.26 o 
  -3   5  20      325.00      325.85      7.14 o 
  -2   5  20      105.58      111.67      4.11 o 
  -1   5  20      441.35      446.90     10.12 o 
   0   5  20        0.18       -1.02      1.59 o 
   1   5  20      394.89      427.72     12.67 o 
   2   5  20       22.51       24.25      4.62 o 
   3   5  20       54.53       46.79      7.61 o 
   4   5  20       50.32       41.80      9.75 o 
  -4   6  20      187.62      178.42      9.42 o 
  -3   6  20        6.05        4.37      1.47 o 
  -2   6  20        5.22        2.47      0.97 o 
  -1   6  20       78.71       73.67      5.31 o 
   0   6  20       15.36       15.78      2.96 o 
   1   6  20      310.61      303.25     15.45 o 
   2   6  20      374.24      376.25     14.87 o 
   3   6  20      266.47      288.13     11.74 o 
   4   6  20      156.28      145.06     16.09 o 
  -3   7  20       17.41       10.82      3.20 o 
  -2   7  20        1.71        1.43      0.83 o 
  -1   7  20       53.29       41.41      5.07 o 
   0   7  20      161.01      152.26      4.70 o 
   1   7  20       77.10       74.29      3.91 o 
   2   7  20       65.74       47.18      9.99 o 
   3   7  20      120.44      123.54      9.26 o 
  -3   8  20       80.73       70.00     10.55 o 
  -2   8  20       73.04       71.20      9.90 o 
  -1   8  20       30.72       24.86      5.21 o 
   0   8  20      337.09      318.55     11.62 o 
   1   8  20       23.83       12.96      4.75 o 
   2   8  20      332.58      304.39     11.01 o 
   3   8  20       32.77       23.99      6.55 o 
  -2   9  20       15.37        7.73      2.19 o 
  -1   9  20       17.93       14.11      3.74 o 
   0   9  20       77.49       78.90      9.05 o 
   1   9  20       62.14       53.42      5.11 o 
   2   9  20       13.81        6.28      2.92 o 
  -1  10  20       25.45       20.79      7.73 o 
   0  10  20        4.55        3.65      2.59 o 
   1  10  20       32.72       24.36     11.76 o 
  -5   0  21       53.61       35.08     11.24 o 
  -3   0  21       36.88       38.90      6.80 o 
  -1   0  21      915.42      959.41     39.07 o 
   1   0  21      426.22      476.14     12.79 o 
   3   0  21       60.72       67.16     10.77 o 
   5   0  21      185.10      195.70     15.27 o 
  -5   1  21        2.08        1.24      1.29 o 
  -4   1  21       29.50       27.92      4.85 o 
  -3   1  21        4.65        1.86      1.08 o 
  -2   1  21       83.13       98.26      2.83 o 
  -1   1  21        0.22        1.75      0.72 o 
   0   1  21      869.10      868.43     16.61 o 
   1   1  21       65.02       44.84     11.60 o 
   2   1  21      436.71      411.36      9.76 o 
   3   1  21        5.86        1.99      1.72 o 
   4   1  21       17.29       14.99      3.14 o 
   5   1  21       54.90       36.58     11.75 o 
  -5   2  21        0.86        1.92      1.35 o 
  -4   2  21        1.07        1.58      1.07 o 
  -3   2  21      196.29      195.87      5.56 o 
  -2   2  21       19.92       14.01      1.99 o 
  -1   2  21      254.49      244.89      4.91 o 
   0   2  21      403.16      398.99      8.23 o 
   1   2  21      347.17      343.48      8.35 o 
   2   2  21      337.26      358.07      8.00 o 
   3   2  21      298.22      273.60      9.76 o 
   4   2  21       10.71        7.29      2.15 o 
   5   2  21        6.83        1.42      1.80 o 
  -4   3  21        7.95        8.09      2.39 o 
  -3   3  21        2.01        2.19      1.42 o 
  -2   3  21       32.48       28.99      4.70 o 
  -1   3  21      177.16      168.68      5.85 o 
   0   3  21        7.64        3.93      1.45 o 
   1   3  21     1585.33     1677.24     38.38 o 
   2   3  21      631.82      625.53     15.66 o 
   3   3  21        1.41        3.69      1.59 o 
   4   3  21       98.26       74.29      8.19 o 
  -4   4  21      536.12      575.39     16.64 o 
  -3   4  21       17.31       13.63      2.81 o 
  -2   4  21      419.71      422.74      8.73 o 
  -1   4  21        0.80        0.07      1.60 o 
   0   4  21      208.29      221.26      6.36 o 
   1   4  21       81.64       78.86      3.35 o 
   2   4  21       10.33       11.15      2.84 o 
   3   4  21       15.65       10.46      4.04 o 
   4   4  21        0.94        0.46      2.00 o 
  -4   5  21       32.08       22.06      5.53 o 
  -3   5  21       47.35       32.48      6.40 o 
  -2   5  21        9.96        7.82      1.46 o 
  -1   5  21      127.97      121.09      4.15 o 
   0   5  21      284.87      290.29     10.15 o 
   1   5  21      208.23      218.30      6.34 o 
   2   5  21        2.06        1.88      1.22 o 
   3   5  21      166.64      162.67     10.66 o 
   4   5  21       71.09       65.55      9.22 o 
  -4   6  21       56.51       41.13      9.92 o 
  -3   6  21       83.87       86.33      6.83 o 
  -2   6  21       48.46       31.53      5.11 o 
  -1   6  21      557.18      590.62     12.34 o 
   0   6  21       62.09       48.56      7.69 o 
   1   6  21      532.96      532.97     13.88 o 
   2   6  21       27.25       20.77      4.10 o 
   3   6  21       62.11       41.73      8.40 o 
   4   6  21       18.03       11.02      4.39 o 
  -3   7  21        8.33        4.36      1.57 o 
  -2   7  21       97.09       96.66      7.23 o 
  -1   7  21        0.87       -0.28      1.15 o 
   0   7  21      173.43      180.46      5.01 o 
   1   7  21      184.82      175.20      5.50 o 
   2   7  21       43.23       38.65      9.33 o 
   3   7  21       18.11       12.16      5.41 o 
  -3   8  21       53.54       47.84      8.11 o 
  -2   8  21      386.45      397.38     16.56 o 
  -1   8  21      122.14      115.29      5.33 o 
   0   8  21       80.03       71.55     12.44 o 
   1   8  21      208.96      215.63      8.59 o 
   2   8  21       37.41       31.05      6.32 o 
  -2   9  21      167.58      169.23     13.30 o 
  -1   9  21      210.36      227.19      8.69 o 
   0   9  21       27.73       23.34      5.75 o 
   1   9  21      215.82      242.98     11.10 o 
   2   9  21       66.61       75.53      5.23 o 
  -4   0  22       96.58       74.54      9.98 o 
  -2   0  22      105.10      116.18      5.73 o 
   0   0  22        0.39        3.55      1.40 o 
   2   0  22       31.81       33.69      6.67 o 
   4   0  22      113.00      117.89      6.96 o 
  -5   1  22      176.16      179.89     10.41 o 
  -4   1  22      241.60      216.78      5.94 o 
  -3   1  22       14.08       13.22      2.09 o 
  -2   1  22       53.23       48.49      3.44 o 
  -1   1  22     1059.40     1123.91     22.71 o 
   0   1  22       98.55       85.41      3.60 o 
   1   1  22     1979.27     2144.78     57.85 o 
   2   1  22      237.55      239.55      6.28 o 
   3   1  22      429.16      440.77      9.79 o 
   4   1  22        2.01        1.18      2.07 o 
  -4   2  22       65.02       61.23      7.19 o 
  -3   2  22      529.87      533.61     12.14 o 
  -2   2  22       10.62        6.07      1.59 o 
  -1   2  22      152.27      141.15      6.90 o 
   0   2  22      115.58      105.38      3.31 o 
   1   2  22      180.47      187.99      5.25 o 
   2   2  22       15.52       10.69      1.90 o 
   3   2  22        7.05        1.72      2.52 o 
   4   2  22        2.71        1.02      1.52 o 
  -4   3  22       82.90       77.68      4.80 o 
  -3   3  22       35.21       35.08      5.24 o 
  -2   3  22     1115.27     1192.11     29.70 o 
  -1   3  22      140.77      141.88      5.37 o 
   0   3  22       10.94       15.34      2.48 o 
   1   3  22      175.98      180.80      6.37 o 
   2   3  22       23.16       13.81      3.71 o 
   3   3  22        0.27       -0.53      1.61 o 
   4   3  22      340.36      356.79     11.61 o 
  -4   4  22        4.76        2.39      1.71 o 
  -3   4  22      714.55      765.06     14.39 o 
  -2   4  22       83.23       66.56      5.70 o 
  -1   4  22      701.61      744.17     13.88 o 
   0   4  22        7.52        3.14      1.95 o 
   1   4  22      127.46      118.92      4.77 o 
   2   4  22       27.78       23.43      4.05 o 
   3   4  22      919.48     1028.54     22.43 o 
   4   4  22        4.62        1.52      2.14 o 
  -4   5  22      179.74      173.24      8.64 o 
  -3   5  22        4.89        3.82      1.58 o 
  -2   5  22      598.03      639.37     14.36 o 
  -1   5  22       20.19       13.56      2.71 o 
   0   5  22      173.61      164.38      6.19 o 
   1   5  22      291.02      316.79      8.02 o 
   2   5  22        8.27        6.61      2.50 o 
   3   5  22       18.80       10.95      3.78 o 
   4   5  22       68.66       56.67      9.22 o 
  -3   6  22       95.30      100.20      5.42 o 
  -2   6  22        0.94        1.54      0.72 o 
  -1   6  22      106.11       90.68      3.89 o 
   0   6  22      730.80      791.21     20.71 o 
   1   6  22       31.74       17.65      5.16 o 
   2   6  22      220.68      218.07      8.91 o 
   3   6  22       44.59       45.57     12.25 o 
  -3   7  22        0.78        2.16      1.34 o 
  -2   7  22       12.70        8.46      2.07 o 
  -1   7  22      504.72      514.20     14.81 o 
   0   7  22        0.12       -0.03      1.10 o 
   1   7  22       35.95       27.74      6.38 o 
   2   7  22       80.98       64.15      9.52 o 
   3   7  22       27.22       20.93      6.93 o 
  -2   8  22       27.35       21.37      5.92 o 
  -1   8  22       42.49       37.08      6.14 o 
   0   8  22      354.93      403.67     10.99 o 
   1   8  22      139.47      152.40      6.95 o 
   2   8  22       60.04       43.74     10.07 o 
  -1   9  22       15.84        8.99      2.81 o 
   0   9  22        0.04       -0.29      1.42 o 
   1   9  22      600.02      649.77     30.75 o 
  -3   0  23       74.43       62.77      3.20 o 
  -1   0  23      429.80      461.00     14.23 o 
   1   0  23      500.26      513.03     16.20 o 
   3   0  23     1741.93     1950.93     23.72 o 
  -4   1  23       34.63       30.11      8.08 o 
  -3   1  23        9.11        4.10      1.25 o 
  -2   1  23        3.52        3.54      1.40 o 
  -1   1  23      536.88      573.47     24.45 o 
   0   1  23      380.34      384.83      8.72 o 
   1   1  23      242.14      230.56     10.56 o 
   2   1  23       91.60       85.29      3.85 o 
   3   1  23        0.27       -0.28      2.10 o 
   4   1  23      170.16      207.83      8.37 o 
  -4   2  23       30.58       15.62      4.36 o 
  -3   2  23      309.99      316.12      7.33 o 
  -2   2  23      418.47      429.11     10.91 o 
  -1   2  23        4.26        4.33      1.17 o 
   0   2  23       40.82       48.63      4.57 o 
   1   2  23      113.79      103.91      8.12 o 
   2   2  23        9.30        9.94      3.04 o 
   3   2  23      291.86      309.17      8.72 o 
   4   2  23      363.00      392.67     13.26 o 
  -4   3  23       23.88       18.53      6.62 o 
  -3   3  23       26.32       23.64      5.32 o 
  -2   3  23       36.81       31.70      6.81 o 
  -1   3  23      514.86      553.49     13.32 o 
   0   3  23      179.92      193.87      5.76 o 
   1   3  23        0.24        1.48      1.30 o 
   2   3  23      508.54      507.14     26.48 o 
   3   3  23       37.01       28.85      5.52 o 
   4   3  23        0.07       -0.89      2.41 o 
  -4   4  23       48.68       32.01      9.16 o 
  -3   4  23        7.03        3.69      1.24 o 
  -2   4  23      138.16      156.25      5.85 o 
  -1   4  23       27.90       23.65      4.34 o 
   0   4  23      145.12      154.19      8.20 o 
   1   4  23        4.54        2.81      1.55 o 
   2   4  23        7.11        4.76      1.89 o 
   3   4  23       34.18       15.94      5.94 o 
   4   4  23      312.30      335.36     17.16 o 
  -4   5  23        5.07        3.28      2.21 o 
  -3   5  23       44.24       31.82      8.62 o 
  -2   5  23      111.63      113.08      4.00 o 
  -1   5  23       70.90       71.51      5.32 o 
   0   5  23      482.37      512.10     11.45 o 
   1   5  23       12.13        9.23      2.80 o 
   2   5  23      489.64      530.33     10.67 o 
   3   5  23       49.21       33.97      7.75 o 
  -3   6  23      633.68      702.31     23.62 o 
  -2   6  23      144.84      140.04      7.74 o 
  -1   6  23       55.12       55.57      4.69 o 
   0   6  23       73.06       62.61      7.29 o 
   1   6  23        6.17        4.56      1.71 o 
   2   6  23        1.03        1.32      1.49 o 
   3   6  23      158.35      153.86     14.06 o 
  -3   7  23       15.24       10.47      3.08 o 
  -2   7  23       10.55        5.05      2.01 o 
  -1   7  23        6.09        3.50      1.40 o 
   0   7  23      327.68      363.33     10.09 o 
   1   7  23      163.20      158.23      9.28 o 
   2   7  23      301.44      325.34     14.78 o 
  -2   8  23       60.76       52.65      9.30 o 
  -1   8  23        5.94        3.15      1.54 o 
   0   8  23        9.17        2.95      1.92 o 
   1   8  23      349.72      374.07     19.10 o 
   2   8  23        3.94       -0.50      2.21 o 
  -4   0  24      445.45      466.56     19.32 o 
  -2   0  24      471.90      505.64     16.35 o 
   0   0  24       59.98       72.64      3.66 o 
   2   0  24      250.32      288.38      9.68 o 
   4   0  24      325.80      341.37     16.22 o 
  -4   1  24       63.58       36.92      7.23 o 
  -3   1  24      114.00       99.67      7.76 o 
  -2   1  24       50.86       46.94      6.59 o 
  -1   1  24      235.27      218.50      4.95 o 
   0   1  24       93.90       96.43      3.36 o 
   1   1  24      542.64      600.31     11.80 o 
   2   1  24       28.22       19.46      3.61 o 
   3   1  24      265.90      270.44      8.78 o 
   4   1  24        6.29        0.79      2.18 o 
  -4   2  24        0.24        2.11      1.09 o 
  -3   2  24      111.73       88.17      8.02 o 
  -2   2  24       97.29      112.85      5.93 o 
  -1   2  24      131.90      152.72      6.34 o 
   0   2  24        5.09        5.34      1.76 o 
   1   2  24       20.82       16.39      2.58 o 
   2   2  24      305.82      325.27     10.01 o 
   3   2  24      313.05      306.93     11.09 o 
   4   2  24      345.54      311.64     17.05 o 
  -4   3  24      335.62      325.64     13.44 o 
  -3   3  24       72.53       61.22      7.22 o 
  -2   3  24      104.68      113.35      9.87 o 
  -1   3  24      131.66      117.17      4.62 o 
   0   3  24        6.72        4.40      1.46 o 
   1   3  24       76.31       73.87      4.60 o 
   2   3  24     1158.56     1261.70     20.17 o 
   3   3  24       22.72       12.42      4.14 o 
   4   3  24      195.99      200.84     10.04 o 
  -4   4  24       46.71       28.66      8.22 o 
  -3   4  24      292.82      325.57     11.32 o 
  -2   4  24        5.71        3.27      1.53 o 
  -1   4  24       10.76        6.43      1.24 o 
   0   4  24        5.03        3.14      1.25 o 
   1   4  24        0.17       -0.49      1.79 o 
   2   4  24      384.59      390.19     13.35 o 
   3   4  24       17.52       12.34      3.32 o 
  -3   5  24      294.52      309.61     11.22 o 
  -2   5  24        0.87        0.85      1.08 o 
  -1   5  24       38.20       30.99      4.87 o 
   0   5  24      159.07      155.22      9.92 o 
   1   5  24       33.36       29.34      5.07 o 
   2   5  24       85.72       75.60     11.80 o 
   3   5  24      269.30      271.73     10.51 o 
  -3   6  24       75.48       56.62      5.41 o 
  -2   6  24      235.27      243.06      8.90 o 
  -1   6  24        9.27        8.44      1.65 o 
   0   6  24      227.84      246.34      8.00 o 
   1   6  24       69.13       60.82      4.37 o 
   2   6  24      134.31      142.19      6.50 o 
   3   6  24        3.58        2.62      2.28 o 
  -2   7  24        9.10        4.51      1.75 o 
  -1   7  24       42.76       30.98      6.62 o 
   0   7  24        8.14        1.80      1.68 o 
   1   7  24       89.46       84.36      7.58 o 
   2   7  24        2.47       -3.25      3.45 o 
  -1   8  24        8.55        5.01      2.19 o 
   0   8  24       22.71       20.68      5.51 o 
   1   8  24       19.41        8.03      2.69 o 
  -3   0  25      127.04      106.52      9.23 o 
  -1   0  25      807.92      835.53     24.51 o 
   1   0  25       81.05       75.77      7.00 o 
   3   0  25        5.32        2.58      1.78 o 
  -4   1  25       93.80       95.73      5.92 o 
  -3   1  25       96.20       93.42      3.90 o 
  -2   1  25      298.90      309.06      8.82 o 
  -1   1  25       96.39      106.77      5.43 o 
   0   1  25      230.28      221.42      7.38 o 
   1   1  25      126.24      126.86     10.75 o 
   2   1  25      414.61      458.09     10.21 o 
   3   1  25       87.30       70.32      7.19 o 
   4   1  25      183.91      209.26     10.74 o 
  -4   2  25       29.28       28.99      6.58 o 
  -3   2  25        0.01        0.03      1.66 o 
  -2   2  25      126.92      108.42      4.84 o 
  -1   2  25        0.24        1.43      1.51 o 
   0   2  25        1.09        2.35      1.63 o 
   1   2  25      120.43      124.39      4.57 o 
   2   2  25        0.95       -0.76      2.53 o 
   3   2  25       37.81       21.49      5.02 o 
   4   2  25      199.14      183.92      8.90 o 
  -3   3  25      332.49      355.30     11.00 o 
  -2   3  25       16.45       13.85      2.55 o 
  -1   3  25      115.29      103.11      4.34 o 
   0   3  25        8.26        3.05      1.69 o 
   1   3  25        2.67        2.58      1.41 o 
   2   3  25       12.22        8.76      2.71 o 
   3   3  25      420.70      464.18     14.60 o 
  -3   4  25       16.20        9.58      2.75 o 
  -2   4  25      662.57      706.42     23.51 o 
  -1   4  25       80.27       76.19      3.80 o 
   0   4  25        3.14        4.20      1.51 o 
   1   4  25      126.52      124.60      7.73 o 
   2   4  25      301.77      291.45     11.62 o 
   3   4  25        2.53        1.26      2.20 o 
  -3   5  25      242.97      252.88     11.82 o 
  -2   5  25       10.74        6.30      2.00 o 
  -1   5  25       36.56       27.36      4.79 o 
   0   5  25        6.39        4.85      1.73 o 
   1   5  25        2.43        2.83      1.49 o 
   2   5  25      148.90      150.66      6.07 o 
   3   5  25      276.70      318.68     13.38 o 
  -2   6  25       92.45       84.98      5.92 o 
  -1   6  25       25.56       18.37      4.44 o 
   0   6  25      237.50      233.96      7.15 o 
   1   6  25      141.48      143.44      7.88 o 
   2   6  25      127.00      134.69      7.85 o 
  -2   7  25      140.38      143.07      7.17 o 
  -1   7  25        0.04        1.54      1.39 o 
   0   7  25      145.24      163.92      7.29 o 
   1   7  25        0.51       -0.92      2.24 o 
  -2   0  26       72.27       52.91     15.59 o 
   0   0  26      388.98      396.92     26.97 o 
   2   0  26      768.39      869.84     53.08 o 
  -3   1  26       73.22       65.24      5.83 o 
  -2   1  26      254.65      231.97     22.08 o 
  -1   1  26      104.13      111.76      6.86 o 
   0   1  26       44.42       40.83      7.59 o 
   1   1  26      375.16      387.10      9.65 o 
   2   1  26       58.60       40.94      6.08 o 
   3   1  26      100.25      101.82      7.40 o 
  -3   2  26       33.00       33.14      5.88 o 
  -2   2  26      116.30      140.07      6.90 o 
  -1   2  26      465.01      491.64     10.01 o 
   0   2  26      393.93      406.27     10.33 o 
   1   2  26        0.17       -0.01      1.48 o 
   2   2  26      629.30      694.49     23.08 o 
   3   2  26        0.14       -2.07      2.07 o 
  -3   3  26       65.25       60.90      8.22 o 
  -2   3  26      225.11      245.95      7.15 o 
  -1   3  26        5.61        3.29      1.59 o 
   0   3  26      567.11      596.60     13.32 o 
   1   3  26      200.80      207.67      6.83 o 
   2   3  26        0.05        0.36      1.93 o 
   3   3  26      100.67      103.63      9.74 o 
  -3   4  26        0.16        2.64      1.12 o 
  -2   4  26        8.50        3.51      1.85 o 
  -1   4  26      387.07      426.61     14.74 o 
   0   4  26        0.24        1.56      1.31 o 
   1   4  26       58.44       51.32      6.64 o 
   2   4  26        7.66        5.20      2.11 o 
   3   4  26      585.09      658.41     26.38 o 
  -2   5  26      488.29      516.32     18.21 o 
  -1   5  26        0.00       -0.20      1.34 o 
   0   5  26       91.49       83.67      5.70 o 
   1   5  26       63.51       69.65      6.60 o 
   2   5  26      134.16      133.96      7.12 o 
  -2   6  26      153.21      166.70      8.30 o 
  -1   6  26       27.37       23.22      5.41 o 
   0   6  26      196.92      171.08      6.48 o 
   1   6  26       17.67       13.59      3.65 o 
   2   6  26      186.87      200.59     13.21 o 
  -1   7  26      118.00      108.48      9.01 o 
   0   7  26        0.05        1.94      1.36 o 
   1   7  26      280.64      298.94     13.47 o 
  -3   0  27      152.96      180.92     12.68 o 
  -1   0  27        2.22        5.13      3.21 o 
   1   0  27      118.99      129.97     11.30 o 
   3   0  27       18.12       12.12      6.28 o 
  -3   1  27        0.03        1.07      1.77 o 
  -2   1  27      317.11      332.50     16.29 o 
  -1   1  27       33.75       29.25      7.82 o 
   0   1  27       59.92       61.58      3.75 o 
   1   1  27      320.54      335.11      7.29 o 
   2   1  27        0.04       -0.97      1.76 o 
   3   1  27       10.29        8.73      3.60 o 
  -3   2  27       59.85       54.17      9.69 o 
  -2   2  27        6.69        3.36      1.28 o 
  -1   2  27       89.21       78.29      5.84 o 
   0   2  27       86.79       81.33      3.71 o 
   1   2  27       15.88       12.87      2.68 o 
   2   2  27       35.30       24.88      5.24 o 
   3   2  27      169.70      173.09     10.10 o 
  -3   3  27      345.22      365.73     14.77 o 
  -2   3  27       60.32       38.49      8.67 o 
  -1   3  27      387.50      414.07     17.67 o 
   0   3  27      289.47      276.54     10.77 o 
   1   3  27        4.16        2.79      1.68 o 
   2   3  27      137.16      124.67     10.19 o 
   3   3  27      103.73       94.69      8.98 o 
  -2   4  27      188.62      175.66      9.20 o 
  -1   4  27        8.61        8.05      2.26 o 
   0   4  27       20.16       14.32      3.73 o 
   1   4  27       10.28        8.44      2.14 o 
   2   4  27      391.23      422.37     16.53 o 
  -2   5  27      282.47      294.16     13.12 o 
  -1   5  27       10.10        5.59      1.84 o 
   0   5  27      120.61      117.27      5.00 o 
   1   5  27        1.53        2.98      1.69 o 
   2   5  27        5.11        4.22      2.99 o 
  -1   6  27      219.72      223.90     11.25 o 
   0   6  27       58.25       45.72      7.54 o 
   1   6  27        4.16        3.45      1.35 o 
  -2   0  28      345.60      311.90     16.53 o 
   0   0  28      810.32      885.84     50.05 o 
   2   0  28      425.54      448.94     23.07 o 
  -3   1  28        1.51        3.88      2.61 o 
  -2   1  28      167.79      177.00      9.91 o 
  -1   1  28      651.47      589.00     30.34 o 
   0   1  28        2.85        1.59      1.66 o 
   1   1  28        1.23        1.49      2.15 o 
   2   1  28        1.05        4.51      3.34 o 
   3   1  28       19.91       13.83      5.88 o 
  -3   2  28      248.88      268.38     16.09 o 
  -2   2  28        3.61        1.83      1.71 o 
  -1   2  28       22.03       18.00      4.09 o 
   0   2  28        1.78        1.92      1.46 o 
   1   2  28       97.00       94.99      5.31 o 
   2   2  28      107.05      109.60      6.50 o 
  -2   3  28      659.09      694.42     24.18 o 
  -1   3  28      109.77      101.64      5.72 o 
   0   3  28       96.88       91.37      6.53 o 
   1   3  28      111.54       91.92      7.41 o 
   2   3  28       10.62       10.66      3.08 o 
  -2   4  28       44.95       33.64      9.15 o 
  -1   4  28        8.70        4.50      2.09 o 
   0   4  28        9.55        3.41      1.81 o 
   1   4  28        1.60        1.62      1.52 o 
   2   4  28       26.90       12.98      3.18 o 
  -1   5  28      500.33      499.94     19.23 o 
   0   5  28       26.09       23.62      5.90 o 
   1   5  28      155.25      147.01      8.22 o 
  -1   0  29       87.71       80.56      5.93 o 
   1   0  29        0.16        1.52      3.09 o 
  -2   1  29        0.59        1.14      1.70 o 
  -1   1  29      135.95      110.88     15.36 o 
   0   1  29      201.47      203.69      8.66 o 
   1   1  29       29.26       22.52      5.07 o 
   2   1  29      711.28      783.50     15.53 o 
  -2   2  29      221.65      236.41     16.00 o 
  -1   2  29        5.01        3.92      2.09 o 
   0   2  29      132.33      140.96      5.50 o 
   1   2  29      154.63      143.45      7.60 o 
   2   2  29       63.05       47.18     12.43 o 
  -2   3  29        0.36        2.89      1.30 o 
  -1   3  29      159.30      156.10      6.44 o 
   0   3  29       71.80       67.06      8.45 o 
   1   3  29      493.68      541.41     19.34 o 
   2   3  29        7.95        6.23      2.31 o 
  -1   4  29        0.12        0.29      1.71 o 
   0   4  29        7.30        5.01      2.01 o 
   1   4  29        0.00        2.53      2.00 o 
   0   5  29       83.62       74.75      7.36 o 
  -2   0  30        4.53        3.13      4.48 o 
   0   0  30       38.76       31.46     17.33 o 
  -2   1  30      113.95      112.75      9.73 o 
  -1   1  30       76.35       87.02     10.37 o 
   0   1  30       14.76       10.90      4.30 o 
   1   1  30       22.85       18.87      5.37 o 
  -1   2  30        4.92        3.50      2.12 o 
   0   2  30        1.00        0.13      1.89 o 
   1   2  30       44.50       29.98     11.23 o 
  -1   3  30        3.72        3.15      2.09 o 
   0   3  30       39.82       31.49      6.53 o 
   1   3  30      272.63      288.86     13.72 o 
  -1   0  31       73.54       52.17     20.38 o 
   0   1  31      546.01      586.94     27.79 o 
                                                 
